# Supplementary material for: Discovery, Structure–Activity Relationship, and Functional Characterization of a Chromenopyrrole Series as Orthosteric Antagonists of GPR84
Source: J Med Chem. 2026 Mar 23;69(7):7945–65. doi: 10.1021/acs.jmedchem.5c03367 (PMC13071874; doi:10.1021/acs.jmedchem.5c03367)
Supplement: Supplementary file 1 [file jm5c03367_si_001.pdb]

TITLE     dock_ligmin_to_FIxed
REMARK   4      COMPLIES WITH FORMAT V. 3.0, 1-DEC-2006
REMARK 888
REMARK 888 WRITTEN BY MAESTRO (A PRODUCT OF SCHRODINGER, LLC)
ATOM      1  N   HIS A  13     108.025 150.108 121.375  1.00109.08           N1+
ATOM      2  CA  HIS A  13     106.625 149.660 121.730  1.00109.08           C  
ATOM      3  C   HIS A  13     105.777 149.751 120.403  1.00109.08           C  
ATOM      4  O   HIS A  13     104.680 150.305 120.393  1.00109.08           O  
ATOM      5  CB  HIS A  13     106.081 150.438 122.963  1.00109.08           C  
ATOM      6  CG  HIS A  13     104.827 149.870 123.604  1.00109.08           C  
ATOM      7  ND1 HIS A  13     103.639 149.721 122.905  1.00109.08           N  
ATOM      8  CD2 HIS A  13     104.552 149.426 124.885  1.00109.08           C  
ATOM      9  CE1 HIS A  13     102.742 149.189 123.735  1.00109.08           C  
ATOM     10  NE2 HIS A  13     103.233 148.970 124.948  1.00109.08           N  
ATOM     11  H1  HIS A  13     108.560 150.357 122.190  1.00109.08           H  
ATOM     12  H2  HIS A  13     108.489 149.456 120.738  1.00109.08           H  
ATOM     13  H3  HIS A  13     107.924 150.943 120.815  1.00109.08           H  
ATOM     14  HA  HIS A  13     106.683 148.574 121.825  1.00109.08           H  
ATOM     15  HB2 HIS A  13     106.831 150.464 123.757  1.00109.08           H  
ATOM     16  HB3 HIS A  13     105.883 151.482 122.707  1.00109.08           H  
ATOM     17  HD1 HIS A  13     103.470 149.988 121.872  1.00109.08           H  
ATOM     18  HD2 HIS A  13     105.250 149.431 125.709  1.00109.08           H  
ATOM     19  HE1 HIS A  13     101.723 148.961 123.453  1.00109.08           H  
ATOM     20  N   GLU A  14     106.261 149.131 119.318  1.00114.05           N  
ATOM     21  CA  GLU A  14     105.700 149.100 117.978  1.00114.05           C  
ATOM     22  C   GLU A  14     104.480 148.157 117.897  1.00114.05           C  
ATOM     23  O   GLU A  14     104.206 147.414 118.840  1.00114.05           O  
ATOM     24  CB  GLU A  14     106.839 148.667 117.015  1.00114.05           C  
ATOM     25  CG  GLU A  14     108.136 149.534 117.068  1.00114.05           C  
ATOM     26  CD  GLU A  14     109.084 149.330 118.260  1.00114.05           C  
ATOM     27  OE1 GLU A  14     108.935 148.355 119.028  1.00114.05           O  
ATOM     28  OE2 GLU A  14     109.966 150.176 118.483  1.00114.05           O1-
ATOM     29  H   GLU A  14     107.142 148.616 119.363  1.00114.05           H  
ATOM     30  HA  GLU A  14     105.367 150.107 117.718  1.00114.05           H  
ATOM     31  HB2 GLU A  14     107.083 147.616 117.183  1.00114.05           H  
ATOM     32  HB3 GLU A  14     106.459 148.706 115.994  1.00114.05           H  
ATOM     33  HG2 GLU A  14     108.722 149.337 116.170  1.00114.05           H  
ATOM     34  HG3 GLU A  14     107.865 150.589 117.015  1.00114.05           H  
ATOM     35  N   SER A  15     103.781 148.209 116.759  1.00112.11           N  
ATOM     36  CA  SER A  15     102.470 147.649 116.413  1.00112.11           C  
ATOM     37  C   SER A  15     102.253 146.120 116.567  1.00112.11           C  
ATOM     38  O   SER A  15     101.381 145.566 115.890  1.00112.11           O  
ATOM     39  CB  SER A  15     102.181 148.109 114.964  1.00112.11           C  
ATOM     40  OG  SER A  15     102.609 149.455 114.778  1.00112.11           O  
ATOM     41  H   SER A  15     104.036 148.899 116.060  1.00112.11           H  
ATOM     42  HA  SER A  15     101.747 148.133 117.072  1.00112.11           H  
ATOM     43  HB2 SER A  15     102.707 147.477 114.246  1.00112.11           H  
ATOM     44  HB3 SER A  15     101.116 148.025 114.737  1.00112.11           H  
ATOM     45  HG  SER A  15     102.179 149.815 113.992  1.00112.11           H  
ATOM     46  N   VAL A  16     102.981 145.447 117.470  1.00108.17           N  
ATOM     47  CA  VAL A  16     102.855 144.013 117.738  1.00108.17           C  
ATOM     48  C   VAL A  16     101.456 143.639 118.286  1.00108.17           C  
ATOM     49  O   VAL A  16     100.985 142.529 118.053  1.00108.17           O  
ATOM     50  CB  VAL A  16     103.958 143.540 118.732  1.00108.17           C  
ATOM     51  CG1 VAL A  16     105.367 143.905 118.224  1.00108.17           C  
ATOM     52  CG2 VAL A  16     103.801 144.020 120.190  1.00108.17           C  
ATOM     53  H   VAL A  16     103.622 145.977 118.061  1.00108.17           H  
ATOM     54  HA  VAL A  16     102.989 143.481 116.795  1.00108.17           H  
ATOM     55  HB  VAL A  16     103.912 142.449 118.748  1.00108.17           H  
ATOM     56 HG11 VAL A  16     106.136 143.374 118.785  1.00108.17           H  
ATOM     57 HG12 VAL A  16     105.495 143.649 117.174  1.00108.17           H  
ATOM     58 HG13 VAL A  16     105.570 144.972 118.323  1.00108.17           H  
ATOM     59 HG21 VAL A  16     104.624 143.658 120.808  1.00108.17           H  
ATOM     60 HG22 VAL A  16     103.801 145.108 120.257  1.00108.17           H  
ATOM     61 HG23 VAL A  16     102.887 143.654 120.653  1.00108.17           H  
ATOM     62  N   LEU A  17     100.795 144.609 118.935  1.00109.31           N  
ATOM     63  CA  LEU A  17      99.427 144.557 119.446  1.00109.31           C  
ATOM     64  C   LEU A  17      98.389 144.212 118.363  1.00109.31           C  
ATOM     65  O   LEU A  17      97.411 143.545 118.677  1.00109.31           O  
ATOM     66  CB  LEU A  17      99.052 145.911 120.103  1.00109.31           C  
ATOM     67  CG  LEU A  17     100.028 146.495 121.157  1.00109.31           C  
ATOM     68  CD1 LEU A  17     100.422 145.490 122.257  1.00109.31           C  
ATOM     69  CD2 LEU A  17     101.241 147.228 120.543  1.00109.31           C  
ATOM     70  H   LEU A  17     101.287 145.473 119.108  1.00109.31           H  
ATOM     71  HA  LEU A  17      99.389 143.770 120.198  1.00109.31           H  
ATOM     72  HB2 LEU A  17      98.875 146.665 119.333  1.00109.31           H  
ATOM     73  HB3 LEU A  17      98.081 145.778 120.585  1.00109.31           H  
ATOM     74  HG  LEU A  17      99.450 147.272 121.662  1.00109.31           H  
ATOM     75 HD11 LEU A  17     100.417 145.970 123.237  1.00109.31           H  
ATOM     76 HD12 LEU A  17      99.727 144.653 122.318  1.00109.31           H  
ATOM     77 HD13 LEU A  17     101.419 145.077 122.106  1.00109.31           H  
ATOM     78 HD21 LEU A  17     101.304 148.249 120.920  1.00109.31           H  
ATOM     79 HD22 LEU A  17     102.190 146.749 120.785  1.00109.31           H  
ATOM     80 HD23 LEU A  17     101.179 147.306 119.458  1.00109.31           H  
ATOM     81  N   GLY A  18      98.626 144.639 117.116  1.00106.09           N  
ATOM     82  CA  GLY A  18      97.805 144.217 115.984  1.00106.09           C  
ATOM     83  C   GLY A  18      98.342 142.878 115.468  1.00106.09           C  
ATOM     84  O   GLY A  18      97.586 141.921 115.306  1.00106.09           O  
ATOM     85  H   GLY A  18      99.475 145.149 116.917  1.00106.09           H  
ATOM     86  HA2 GLY A  18      96.751 144.122 116.256  1.00106.09           H  
ATOM     87  HA3 GLY A  18      97.864 144.959 115.189  1.00106.09           H  
ATOM     88  N   TYR A  19      99.662 142.806 115.231  1.00 98.66           N  
ATOM     89  CA  TYR A  19     100.309 141.700 114.519  1.00 98.66           C  
ATOM     90  C   TYR A  19     100.205 140.337 115.239  1.00 98.66           C  
ATOM     91  O   TYR A  19     100.192 139.309 114.572  1.00 98.66           O  
ATOM     92  CB  TYR A  19     101.771 142.069 114.186  1.00 98.66           C  
ATOM     93  CG  TYR A  19     102.321 141.347 112.967  1.00 98.66           C  
ATOM     94  CD1 TYR A  19     102.935 140.084 113.097  1.00 98.66           C  
ATOM     95  CD2 TYR A  19     102.170 141.917 111.685  1.00 98.66           C  
ATOM     96  CE1 TYR A  19     103.369 139.385 111.956  1.00 98.66           C  
ATOM     97  CE2 TYR A  19     102.602 141.217 110.542  1.00 98.66           C  
ATOM     98  CZ  TYR A  19     103.188 139.944 110.678  1.00 98.66           C  
ATOM     99  OH  TYR A  19     103.563 139.234 109.580  1.00 98.66           O  
ATOM    100  H   TYR A  19     100.238 143.611 115.431  1.00 98.66           H  
ATOM    101  HA  TYR A  19      99.769 141.597 113.577  1.00 98.66           H  
ATOM    102  HB2 TYR A  19     101.838 143.136 113.969  1.00 98.66           H  
ATOM    103  HB3 TYR A  19     102.421 141.901 115.045  1.00 98.66           H  
ATOM    104  HD1 TYR A  19     103.044 139.624 114.067  1.00 98.66           H  
ATOM    105  HD2 TYR A  19     101.697 142.881 111.563  1.00 98.66           H  
ATOM    106  HE1 TYR A  19     103.822 138.408 112.055  1.00 98.66           H  
ATOM    107  HE2 TYR A  19     102.461 141.654 109.564  1.00 98.66           H  
ATOM    108  HH  TYR A  19     103.301 139.631 108.746  1.00 98.66           H  
ATOM    109  N   ARG A  20     100.060 140.339 116.575  1.00100.97           N  
ATOM    110  CA  ARG A  20      99.779 139.163 117.412  1.00100.97           C  
ATOM    111  C   ARG A  20      98.590 138.335 116.893  1.00100.97           C  
ATOM    112  O   ARG A  20      98.654 137.110 116.909  1.00100.97           O  
ATOM    113  CB  ARG A  20      99.517 139.613 118.883  1.00100.97           C  
ATOM    114  CG  ARG A  20      98.158 140.315 119.150  1.00100.97           C  
ATOM    115  CD  ARG A  20      97.997 141.037 120.503  1.00100.97           C  
ATOM    116  NE  ARG A  20      97.798 140.163 121.684  1.00100.97           N  
ATOM    117  CZ  ARG A  20      96.894 140.332 122.672  1.00100.97           C  
ATOM    118  NH1 ARG A  20      95.947 141.274 122.631  1.00100.97           N  
ATOM    119  NH2 ARG A  20      96.929 139.544 123.743  1.00100.97           N1+
ATOM    120  H   ARG A  20     100.150 141.225 117.065  1.00100.97           H  
ATOM    121  HA  ARG A  20     100.671 138.533 117.389  1.00100.97           H  
ATOM    122  HB2 ARG A  20      99.562 138.731 119.519  1.00100.97           H  
ATOM    123  HB3 ARG A  20     100.333 140.253 119.210  1.00100.97           H  
ATOM    124  HG2 ARG A  20      97.894 141.002 118.345  1.00100.97           H  
ATOM    125  HG3 ARG A  20      97.398 139.534 119.119  1.00100.97           H  
ATOM    126  HD2 ARG A  20      98.942 141.534 120.708  1.00100.97           H  
ATOM    127  HD3 ARG A  20      97.267 141.839 120.427  1.00100.97           H  
ATOM    128  HE  ARG A  20      98.481 139.414 121.761  1.00100.97           H  
ATOM    129 HH11 ARG A  20      95.721 141.757 121.758  1.00100.97           H  
ATOM    130 HH12 ARG A  20      95.288 141.431 123.379  1.00100.97           H  
ATOM    131 HH21 ARG A  20      97.552 138.722 123.788  1.00100.97           H  
ATOM    132 HH22 ARG A  20      96.302 139.639 124.527  1.00100.97           H  
ATOM    133  N   TYR A  21      97.535 139.024 116.432  1.00102.32           N  
ATOM    134  CA  TYR A  21      96.314 138.396 115.939  1.00102.32           C  
ATOM    135  C   TYR A  21      96.562 137.692 114.600  1.00102.32           C  
ATOM    136  O   TYR A  21      96.202 136.527 114.462  1.00102.32           O  
ATOM    137  CB  TYR A  21      95.165 139.418 115.821  1.00102.32           C  
ATOM    138  CG  TYR A  21      94.892 140.242 117.071  1.00102.32           C  
ATOM    139  CD1 TYR A  21      94.679 139.615 118.318  1.00102.32           C  
ATOM    140  CD2 TYR A  21      94.848 141.648 116.985  1.00102.32           C  
ATOM    141  CE1 TYR A  21      94.477 140.393 119.475  1.00102.32           C  
ATOM    142  CE2 TYR A  21      94.630 142.424 118.137  1.00102.32           C  
ATOM    143  CZ  TYR A  21      94.469 141.798 119.386  1.00102.32           C  
ATOM    144  OH  TYR A  21      94.321 142.556 120.511  1.00102.32           O  
ATOM    145  H   TYR A  21      97.570 140.036 116.377  1.00102.32           H  
ATOM    146  HA  TYR A  21      96.013 137.637 116.661  1.00102.32           H  
ATOM    147  HB2 TYR A  21      95.372 140.102 114.996  1.00102.32           H  
ATOM    148  HB3 TYR A  21      94.244 138.899 115.548  1.00102.32           H  
ATOM    149  HD1 TYR A  21      94.679 138.537 118.396  1.00102.32           H  
ATOM    150  HD2 TYR A  21      94.995 142.142 116.035  1.00102.32           H  
ATOM    151  HE1 TYR A  21      94.325 139.902 120.424  1.00102.32           H  
ATOM    152  HE2 TYR A  21      94.627 143.501 118.050  1.00102.32           H  
ATOM    153  HH  TYR A  21      94.036 143.448 120.284  1.00102.32           H  
ATOM    154  N   VAL A  22      97.239 138.372 113.660  1.00 98.64           N  
ATOM    155  CA  VAL A  22      97.585 137.767 112.369  1.00 98.64           C  
ATOM    156  C   VAL A  22      98.712 136.713 112.499  1.00 98.64           C  
ATOM    157  O   VAL A  22      98.891 135.908 111.592  1.00 98.64           O  
ATOM    158  CB  VAL A  22      97.908 138.833 111.271  1.00 98.64           C  
ATOM    159  CG1 VAL A  22      99.339 139.405 111.282  1.00 98.64           C  
ATOM    160  CG2 VAL A  22      97.581 138.321 109.855  1.00 98.64           C  
ATOM    161  H   VAL A  22      97.592 139.298 113.848  1.00 98.64           H  
ATOM    162  HA  VAL A  22      96.707 137.213 112.029  1.00 98.64           H  
ATOM    163  HB  VAL A  22      97.239 139.676 111.446  1.00 98.64           H  
ATOM    164 HG11 VAL A  22      99.450 140.198 110.542  1.00 98.64           H  
ATOM    165 HG12 VAL A  22      99.588 139.833 112.245  1.00 98.64           H  
ATOM    166 HG13 VAL A  22     100.091 138.648 111.051  1.00 98.64           H  
ATOM    167 HG21 VAL A  22      97.733 139.099 109.107  1.00 98.64           H  
ATOM    168 HG22 VAL A  22      98.208 137.473 109.575  1.00 98.64           H  
ATOM    169 HG23 VAL A  22      96.542 138.000 109.778  1.00 98.64           H  
ATOM    170  N   ALA A  23      99.415 136.693 113.640  1.00 95.23           N  
ATOM    171  CA  ALA A  23     100.300 135.604 114.016  1.00 95.23           C  
ATOM    172  C   ALA A  23      99.519 134.414 114.595  1.00 95.23           C  
ATOM    173  O   ALA A  23      99.765 133.299 114.156  1.00 95.23           O  
ATOM    174  CB  ALA A  23     101.375 136.110 114.987  1.00 95.23           C  
ATOM    175  H   ALA A  23      99.292 137.446 114.303  1.00 95.23           H  
ATOM    176  HA  ALA A  23     100.815 135.250 113.120  1.00 95.23           H  
ATOM    177  HB1 ALA A  23     102.117 135.331 115.157  1.00 95.23           H  
ATOM    178  HB2 ALA A  23     101.897 136.979 114.587  1.00 95.23           H  
ATOM    179  HB3 ALA A  23     100.962 136.384 115.956  1.00 95.23           H  
ATOM    180  N   VAL A  24      98.605 134.637 115.554  1.00 95.04           N  
ATOM    181  CA  VAL A  24      97.923 133.561 116.285  1.00 95.04           C  
ATOM    182  C   VAL A  24      96.953 132.763 115.386  1.00 95.04           C  
ATOM    183  O   VAL A  24      96.993 131.534 115.399  1.00 95.04           O  
ATOM    184  CB  VAL A  24      97.209 134.074 117.583  1.00 95.04           C  
ATOM    185  CG1 VAL A  24      95.798 134.672 117.410  1.00 95.04           C  
ATOM    186  CG2 VAL A  24      97.155 132.998 118.677  1.00 95.04           C  
ATOM    187  H   VAL A  24      98.454 135.582 115.896  1.00 95.04           H  
ATOM    188  HA  VAL A  24      98.701 132.861 116.596  1.00 95.04           H  
ATOM    189  HB  VAL A  24      97.825 134.877 117.988  1.00 95.04           H  
ATOM    190 HG11 VAL A  24      95.459 135.153 118.327  1.00 95.04           H  
ATOM    191 HG12 VAL A  24      95.773 135.420 116.626  1.00 95.04           H  
ATOM    192 HG13 VAL A  24      95.059 133.910 117.155  1.00 95.04           H  
ATOM    193 HG21 VAL A  24      96.578 133.325 119.542  1.00 95.04           H  
ATOM    194 HG22 VAL A  24      96.700 132.075 118.314  1.00 95.04           H  
ATOM    195 HG23 VAL A  24      98.158 132.771 119.037  1.00 95.04           H  
ATOM    196  N   SER A  25      96.186 133.474 114.548  1.00 92.40           N  
ATOM    197  CA  SER A  25      95.289 132.886 113.555  1.00 92.40           C  
ATOM    198  C   SER A  25      96.049 132.153 112.428  1.00 92.40           C  
ATOM    199  O   SER A  25      95.474 131.264 111.810  1.00 92.40           O  
ATOM    200  CB  SER A  25      94.395 133.998 112.981  1.00 92.40           C  
ATOM    201  OG  SER A  25      93.636 134.600 114.020  1.00 92.40           O  
ATOM    202  H   SER A  25      96.153 134.487 114.613  1.00 92.40           H  
ATOM    203  HA  SER A  25      94.652 132.156 114.056  1.00 92.40           H  
ATOM    204  HB2 SER A  25      94.994 134.759 112.477  1.00 92.40           H  
ATOM    205  HB3 SER A  25      93.712 133.584 112.236  1.00 92.40           H  
ATOM    206  HG  SER A  25      94.214 135.170 114.533  1.00 92.40           H  
ATOM    207  N   TRP A  26      97.324 132.509 112.197  1.00 83.76           N  
ATOM    208  CA  TRP A  26      98.247 131.775 111.324  1.00 83.76           C  
ATOM    209  C   TRP A  26      98.923 130.602 112.065  1.00 83.76           C  
ATOM    210  O   TRP A  26      99.155 129.556 111.466  1.00 83.76           O  
ATOM    211  CB  TRP A  26      99.270 132.759 110.699  1.00 83.76           C  
ATOM    212  CG  TRP A  26     100.453 132.230 109.922  1.00 83.76           C  
ATOM    213  CD1 TRP A  26     101.726 132.674 110.064  1.00 83.76           C  
ATOM    214  CD2 TRP A  26     100.506 131.240 108.842  1.00 83.76           C  
ATOM    215  NE1 TRP A  26     102.557 132.030 109.165  1.00 83.76           N  
ATOM    216  CE2 TRP A  26     101.861 131.125 108.397  1.00 83.76           C  
ATOM    217  CE3 TRP A  26      99.553 130.421 108.189  1.00 83.76           C  
ATOM    218  CZ2 TRP A  26     102.250 130.238 107.377  1.00 83.76           C  
ATOM    219  CZ3 TRP A  26      99.931 129.526 107.166  1.00 83.76           C  
ATOM    220  CH2 TRP A  26     101.277 129.431 106.761  1.00 83.76           C  
ATOM    221  H   TRP A  26      97.735 133.232 112.769  1.00 83.76           H  
ATOM    222  HA  TRP A  26      97.682 131.328 110.504  1.00 83.76           H  
ATOM    223  HB2 TRP A  26      98.742 133.456 110.048  1.00 83.76           H  
ATOM    224  HB3 TRP A  26      99.686 133.368 111.501  1.00 83.76           H  
ATOM    225  HD1 TRP A  26     102.027 133.425 110.779  1.00 83.76           H  
ATOM    226  HE1 TRP A  26     103.558 132.213 109.067  1.00 83.76           H  
ATOM    227  HE3 TRP A  26      98.517 130.474 108.486  1.00 83.76           H  
ATOM    228  HZ2 TRP A  26     103.284 130.178 107.071  1.00 83.76           H  
ATOM    229  HZ3 TRP A  26      99.181 128.910 106.692  1.00 83.76           H  
ATOM    230  HH2 TRP A  26     101.562 128.744 105.978  1.00 83.76           H  
ATOM    231  N   GLY A  27      99.212 130.762 113.361  1.00 86.76           N  
ATOM    232  CA  GLY A  27      99.950 129.781 114.161  1.00 86.76           C  
ATOM    233  C   GLY A  27      99.107 128.534 114.430  1.00 86.76           C  
ATOM    234  O   GLY A  27      99.629 127.419 114.388  1.00 86.76           O  
ATOM    235  H   GLY A  27      99.076 131.677 113.779  1.00 86.76           H  
ATOM    236  HA2 GLY A  27     100.860 129.480 113.639  1.00 86.76           H  
ATOM    237  HA3 GLY A  27     100.261 130.225 115.105  1.00 86.76           H  
ATOM    238  N   VAL A  28      97.788 128.705 114.601  1.00 88.69           N  
ATOM    239  CA  VAL A  28      96.840 127.594 114.666  1.00 88.69           C  
ATOM    240  C   VAL A  28      96.621 126.899 113.301  1.00 88.69           C  
ATOM    241  O   VAL A  28      96.110 125.782 113.290  1.00 88.69           O  
ATOM    242  CB  VAL A  28      95.462 128.036 115.234  1.00 88.69           C  
ATOM    243  CG1 VAL A  28      95.584 128.537 116.685  1.00 88.69           C  
ATOM    244  CG2 VAL A  28      94.703 129.052 114.359  1.00 88.69           C  
ATOM    245  H   VAL A  28      97.405 129.642 114.664  1.00 88.69           H  
ATOM    246  HA  VAL A  28      97.250 126.837 115.339  1.00 88.69           H  
ATOM    247  HB  VAL A  28      94.834 127.144 115.281  1.00 88.69           H  
ATOM    248 HG11 VAL A  28      94.605 128.771 117.104  1.00 88.69           H  
ATOM    249 HG12 VAL A  28      96.038 127.779 117.325  1.00 88.69           H  
ATOM    250 HG13 VAL A  28      96.194 129.436 116.756  1.00 88.69           H  
ATOM    251 HG21 VAL A  28      93.770 129.361 114.830  1.00 88.69           H  
ATOM    252 HG22 VAL A  28      95.300 129.945 114.195  1.00 88.69           H  
ATOM    253 HG23 VAL A  28      94.446 128.645 113.381  1.00 88.69           H  
ATOM    254  N   VAL A  29      97.029 127.523 112.183  1.00 85.45           N  
ATOM    255  CA  VAL A  29      96.977 126.892 110.864  1.00 85.45           C  
ATOM    256  C   VAL A  29      98.206 125.991 110.650  1.00 85.45           C  
ATOM    257  O   VAL A  29      98.055 124.840 110.257  1.00 85.45           O  
ATOM    258  CB  VAL A  29      96.822 127.913 109.697  1.00 85.45           C  
ATOM    259  CG1 VAL A  29      97.029 127.330 108.281  1.00 85.45           C  
ATOM    260  CG2 VAL A  29      95.442 128.589 109.764  1.00 85.45           C  
ATOM    261  H   VAL A  29      97.481 128.425 112.243  1.00 85.45           H  
ATOM    262  HA  VAL A  29      96.093 126.256 110.826  1.00 85.45           H  
ATOM    263  HB  VAL A  29      97.565 128.695 109.820  1.00 85.45           H  
ATOM    264 HG11 VAL A  29      96.795 128.069 107.514  1.00 85.45           H  
ATOM    265 HG12 VAL A  29      98.060 127.016 108.113  1.00 85.45           H  
ATOM    266 HG13 VAL A  29      96.385 126.465 108.115  1.00 85.45           H  
ATOM    267 HG21 VAL A  29      95.361 129.408 109.050  1.00 85.45           H  
ATOM    268 HG22 VAL A  29      94.642 127.879 109.550  1.00 85.45           H  
ATOM    269 HG23 VAL A  29      95.246 128.998 110.753  1.00 85.45           H  
ATOM    270  N   VAL A  30      99.406 126.496 110.953  1.00 81.05           N  
ATOM    271  CA  VAL A  30     100.662 125.752 110.809  1.00 81.05           C  
ATOM    272  C   VAL A  30     100.705 124.510 111.730  1.00 81.05           C  
ATOM    273  O   VAL A  30     101.188 123.454 111.315  1.00 81.05           O  
ATOM    274  CB  VAL A  30     101.861 126.696 111.107  1.00 81.05           C  
ATOM    275  CG1 VAL A  30     103.245 126.013 111.122  1.00 81.05           C  
ATOM    276  CG2 VAL A  30     101.880 127.867 110.103  1.00 81.05           C  
ATOM    277  H   VAL A  30      99.469 127.458 111.267  1.00 81.05           H  
ATOM    278  HA  VAL A  30     100.733 125.401 109.778  1.00 81.05           H  
ATOM    279  HB  VAL A  30     101.699 127.128 112.097  1.00 81.05           H  
ATOM    280 HG11 VAL A  30     104.042 126.739 111.278  1.00 81.05           H  
ATOM    281 HG12 VAL A  30     103.335 125.273 111.917  1.00 81.05           H  
ATOM    282 HG13 VAL A  30     103.446 125.505 110.177  1.00 81.05           H  
ATOM    283 HG21 VAL A  30     102.493 128.683 110.471  1.00 81.05           H  
ATOM    284 HG22 VAL A  30     102.268 127.558 109.131  1.00 81.05           H  
ATOM    285 HG23 VAL A  30     100.897 128.300 109.931  1.00 81.05           H  
ATOM    286  N   ALA A  31     100.114 124.641 112.926  1.00 83.19           N  
ATOM    287  CA  ALA A  31      99.842 123.529 113.828  1.00 83.19           C  
ATOM    288  C   ALA A  31      98.884 122.495 113.208  1.00 83.19           C  
ATOM    289  O   ALA A  31      99.229 121.316 113.178  1.00 83.19           O  
ATOM    290  CB  ALA A  31      99.291 124.063 115.158  1.00 83.19           C  
ATOM    291  H   ALA A  31      99.757 125.549 113.203  1.00 83.19           H  
ATOM    292  HA  ALA A  31     100.789 123.027 114.028  1.00 83.19           H  
ATOM    293  HB1 ALA A  31      99.113 123.247 115.860  1.00 83.19           H  
ATOM    294  HB2 ALA A  31      99.992 124.749 115.631  1.00 83.19           H  
ATOM    295  HB3 ALA A  31      98.347 124.593 115.021  1.00 83.19           H  
ATOM    296  N   VAL A  32      97.722 122.931 112.694  1.00 83.24           N  
ATOM    297  CA  VAL A  32      96.683 122.015 112.204  1.00 83.24           C  
ATOM    298  C   VAL A  32      96.981 121.428 110.803  1.00 83.24           C  
ATOM    299  O   VAL A  32      96.454 120.366 110.484  1.00 83.24           O  
ATOM    300  CB  VAL A  32      95.257 122.653 112.247  1.00 83.24           C  
ATOM    301  CG1 VAL A  32      94.857 123.478 111.008  1.00 83.24           C  
ATOM    302  CG2 VAL A  32      94.165 121.604 112.530  1.00 83.24           C  
ATOM    303  H   VAL A  32      97.480 123.913 112.712  1.00 83.24           H  
ATOM    304  HA  VAL A  32      96.665 121.159 112.882  1.00 83.24           H  
ATOM    305  HB  VAL A  32      95.243 123.338 113.094  1.00 83.24           H  
ATOM    306 HG11 VAL A  32      93.971 124.081 111.209  1.00 83.24           H  
ATOM    307 HG12 VAL A  32      95.653 124.152 110.712  1.00 83.24           H  
ATOM    308 HG13 VAL A  32      94.634 122.845 110.149  1.00 83.24           H  
ATOM    309 HG21 VAL A  32      93.183 122.069 112.611  1.00 83.24           H  
ATOM    310 HG22 VAL A  32      94.111 120.855 111.739  1.00 83.24           H  
ATOM    311 HG23 VAL A  32      94.354 121.080 113.468  1.00 83.24           H  
ATOM    312  N   THR A  33      97.833 122.082 110.004  1.00 80.76           N  
ATOM    313  CA  THR A  33      98.259 121.580 108.697  1.00 80.76           C  
ATOM    314  C   THR A  33      99.552 120.739 108.796  1.00 80.76           C  
ATOM    315  O   THR A  33      99.819 119.914 107.920  1.00 80.76           O  
ATOM    316  CB  THR A  33      98.465 122.733 107.678  1.00 80.76           C  
ATOM    317  OG1 THR A  33      97.278 123.503 107.612  1.00 80.76           O  
ATOM    318  CG2 THR A  33      98.773 122.274 106.239  1.00 80.76           C  
ATOM    319  H   THR A  33      98.055 123.054 110.211  1.00 80.76           H  
ATOM    320  HA  THR A  33      97.479 120.940 108.285  1.00 80.76           H  
ATOM    321  HB  THR A  33      99.268 123.388 108.022  1.00 80.76           H  
ATOM    322 HG21 THR A  33      98.683 123.090 105.524  1.00 80.76           H  
ATOM    323 HG22 THR A  33      99.787 121.882 106.148  1.00 80.76           H  
ATOM    324 HG23 THR A  33      98.085 121.490 105.922  1.00 80.76           H  
ATOM    325  HG1 THR A  33      97.021 123.754 108.502  1.00 80.76           H  
ATOM    326  N   GLY A  34     100.316 120.899 109.883  1.00 76.49           N  
ATOM    327  CA  GLY A  34     101.552 120.157 110.084  1.00 76.49           C  
ATOM    328  C   GLY A  34     101.311 118.883 110.906  1.00 76.49           C  
ATOM    329  O   GLY A  34     102.053 117.921 110.718  1.00 76.49           O  
ATOM    330  H   GLY A  34     100.074 121.609 110.567  1.00 76.49           H  
ATOM    331  HA2 GLY A  34     102.022 119.900 109.132  1.00 76.49           H  
ATOM    332  HA3 GLY A  34     102.254 120.804 110.588  1.00 76.49           H  
ATOM    333  N   THR A  35     100.283 118.837 111.764  1.00 78.57           N  
ATOM    334  CA  THR A  35      99.916 117.652 112.552  1.00 78.57           C  
ATOM    335  C   THR A  35      98.960 116.705 111.788  1.00 78.57           C  
ATOM    336  O   THR A  35      98.716 115.603 112.271  1.00 78.57           O  
ATOM    337  CB  THR A  35      99.228 118.060 113.882  1.00 78.57           C  
ATOM    338  OG1 THR A  35      98.141 118.936 113.644  1.00 78.57           O  
ATOM    339  CG2 THR A  35     100.195 118.752 114.853  1.00 78.57           C  
ATOM    340  H   THR A  35      99.717 119.658 111.945  1.00 78.57           H  
ATOM    341  HA  THR A  35     100.813 117.078 112.797  1.00 78.57           H  
ATOM    342  HB  THR A  35      98.829 117.175 114.383  1.00 78.57           H  
ATOM    343 HG21 THR A  35      99.684 119.083 115.758  1.00 78.57           H  
ATOM    344 HG22 THR A  35     100.974 118.056 115.159  1.00 78.57           H  
ATOM    345 HG23 THR A  35     100.695 119.615 114.415  1.00 78.57           H  
ATOM    346  HG1 THR A  35      98.488 119.844 113.605  1.00 78.57           H  
ATOM    347  N   VAL A  36      98.482 117.106 110.599  1.00 73.88           N  
ATOM    348  CA  VAL A  36      97.694 116.253 109.708  1.00 73.88           C  
ATOM    349  C   VAL A  36      98.493 115.925 108.426  1.00 73.88           C  
ATOM    350  O   VAL A  36      98.423 114.801 107.932  1.00 73.88           O  
ATOM    351  CB  VAL A  36      96.329 116.920 109.348  1.00 73.88           C  
ATOM    352  CG1 VAL A  36      96.403 118.071 108.326  1.00 73.88           C  
ATOM    353  CG2 VAL A  36      95.282 115.892 108.886  1.00 73.88           C  
ATOM    354  H   VAL A  36      98.606 118.070 110.336  1.00 73.88           H  
ATOM    355  HA  VAL A  36      97.462 115.306 110.197  1.00 73.88           H  
ATOM    356  HB  VAL A  36      95.948 117.357 110.273  1.00 73.88           H  
ATOM    357 HG11 VAL A  36      95.473 118.641 108.316  1.00 73.88           H  
ATOM    358 HG12 VAL A  36      97.201 118.762 108.583  1.00 73.88           H  
ATOM    359 HG13 VAL A  36      96.581 117.717 107.311  1.00 73.88           H  
ATOM    360 HG21 VAL A  36      94.315 116.366 108.716  1.00 73.88           H  
ATOM    361 HG22 VAL A  36      95.581 115.406 107.959  1.00 73.88           H  
ATOM    362 HG23 VAL A  36      95.133 115.116 109.638  1.00 73.88           H  
ATOM    363  N   GLY A  37      99.282 116.885 107.917  1.00 68.60           N  
ATOM    364  CA  GLY A  37     100.007 116.725 106.660  1.00 68.60           C  
ATOM    365  C   GLY A  37     101.250 115.842 106.842  1.00 68.60           C  
ATOM    366  O   GLY A  37     101.563 115.040 105.958  1.00 68.60           O  
ATOM    367  H   GLY A  37      99.292 117.808 108.329  1.00 68.60           H  
ATOM    368  HA2 GLY A  37      99.357 116.302 105.892  1.00 68.60           H  
ATOM    369  HA3 GLY A  37     100.316 117.711 106.313  1.00 68.60           H  
ATOM    370  N   ASN A  38     101.949 115.963 107.983  1.00 64.28           N  
ATOM    371  CA  ASN A  38     103.188 115.210 108.243  1.00 64.28           C  
ATOM    372  C   ASN A  38     102.903 113.831 108.846  1.00 64.28           C  
ATOM    373  O   ASN A  38     103.675 112.909 108.592  1.00 64.28           O  
ATOM    374  CB  ASN A  38     104.168 115.975 109.162  1.00 64.28           C  
ATOM    375  CG  ASN A  38     104.784 117.217 108.521  1.00 64.28           C  
ATOM    376  OD1 ASN A  38     105.523 117.114 107.546  1.00 64.28           O  
ATOM    377  ND2 ASN A  38     104.490 118.397 109.052  1.00 64.28           N  
ATOM    378  H   ASN A  38     101.657 116.627 108.688  1.00 64.28           H  
ATOM    379  HA  ASN A  38     103.689 115.058 107.286  1.00 64.28           H  
ATOM    380  HB2 ASN A  38     103.716 116.199 110.125  1.00 64.28           H  
ATOM    381  HB3 ASN A  38     105.013 115.321 109.389  1.00 64.28           H  
ATOM    382 HD21 ASN A  38     103.863 118.445 109.844  1.00 64.28           H  
ATOM    383 HD22 ASN A  38     104.874 119.242 108.648  1.00 64.28           H  
ATOM    384  N   VAL A  39     101.796 113.662 109.587  1.00 68.13           N  
ATOM    385  CA  VAL A  39     101.449 112.342 110.120  1.00 68.13           C  
ATOM    386  C   VAL A  39     100.946 111.400 109.007  1.00 68.13           C  
ATOM    387  O   VAL A  39     101.305 110.225 109.022  1.00 68.13           O  
ATOM    388  CB  VAL A  39     100.417 112.389 111.277  1.00 68.13           C  
ATOM    389  CG1 VAL A  39     100.937 113.241 112.451  1.00 68.13           C  
ATOM    390  CG2 VAL A  39      98.991 112.800 110.871  1.00 68.13           C  
ATOM    391  H   VAL A  39     101.178 114.430 109.793  1.00 68.13           H  
ATOM    392  HA  VAL A  39     102.357 111.893 110.529  1.00 68.13           H  
ATOM    393  HB  VAL A  39     100.335 111.373 111.670  1.00 68.13           H  
ATOM    394 HG11 VAL A  39     100.236 113.232 113.286  1.00 68.13           H  
ATOM    395 HG12 VAL A  39     101.890 112.864 112.823  1.00 68.13           H  
ATOM    396 HG13 VAL A  39     101.084 114.282 112.166  1.00 68.13           H  
ATOM    397 HG21 VAL A  39      98.355 112.938 111.746  1.00 68.13           H  
ATOM    398 HG22 VAL A  39      99.010 113.737 110.326  1.00 68.13           H  
ATOM    399 HG23 VAL A  39      98.504 112.054 110.244  1.00 68.13           H  
ATOM    400  N   LEU A  40     100.196 111.921 108.019  1.00 67.37           N  
ATOM    401  CA  LEU A  40      99.715 111.124 106.884  1.00 67.37           C  
ATOM    402  C   LEU A  40     100.865 110.603 106.010  1.00 67.37           C  
ATOM    403  O   LEU A  40     100.838 109.443 105.596  1.00 67.37           O  
ATOM    404  CB  LEU A  40      98.698 111.921 106.039  1.00 67.37           C  
ATOM    405  CG  LEU A  40      97.284 112.007 106.657  1.00 67.37           C  
ATOM    406  CD1 LEU A  40      96.397 112.988 105.865  1.00 67.37           C  
ATOM    407  CD2 LEU A  40      96.613 110.624 106.809  1.00 67.37           C  
ATOM    408  H   LEU A  40      99.897 112.887 108.067  1.00 67.37           H  
ATOM    409  HA  LEU A  40      99.221 110.242 107.295  1.00 67.37           H  
ATOM    410  HB2 LEU A  40      99.096 112.921 105.860  1.00 67.37           H  
ATOM    411  HB3 LEU A  40      98.602 111.463 105.053  1.00 67.37           H  
ATOM    412  HG  LEU A  40      97.394 112.423 107.660  1.00 67.37           H  
ATOM    413 HD11 LEU A  40      95.841 113.633 106.544  1.00 67.37           H  
ATOM    414 HD12 LEU A  40      96.983 113.642 105.218  1.00 67.37           H  
ATOM    415 HD13 LEU A  40      95.669 112.480 105.232  1.00 67.37           H  
ATOM    416 HD21 LEU A  40      95.579 110.618 106.461  1.00 67.37           H  
ATOM    417 HD22 LEU A  40      97.139 109.844 106.259  1.00 67.37           H  
ATOM    418 HD23 LEU A  40      96.589 110.325 107.858  1.00 67.37           H  
ATOM    419  N   THR A  41     101.887 111.441 105.813  1.00 64.35           N  
ATOM    420  CA  THR A  41     103.114 111.081 105.116  1.00 64.35           C  
ATOM    421  C   THR A  41     103.871 109.927 105.830  1.00 64.35           C  
ATOM    422  O   THR A  41     104.285 108.964 105.177  1.00 64.35           O  
ATOM    423  CB  THR A  41     104.020 112.337 104.961  1.00 64.35           C  
ATOM    424  OG1 THR A  41     103.270 113.384 104.356  1.00 64.35           O  
ATOM    425  CG2 THR A  41     105.260 112.140 104.077  1.00 64.35           C  
ATOM    426  H   THR A  41     101.839 112.372 106.196  1.00 64.35           H  
ATOM    427  HA  THR A  41     102.837 110.726 104.121  1.00 64.35           H  
ATOM    428  HB  THR A  41     104.347 112.677 105.947  1.00 64.35           H  
ATOM    429 HG21 THR A  41     105.857 113.052 104.046  1.00 64.35           H  
ATOM    430 HG22 THR A  41     105.903 111.346 104.448  1.00 64.35           H  
ATOM    431 HG23 THR A  41     104.979 111.896 103.055  1.00 64.35           H  
ATOM    432  HG1 THR A  41     102.768 113.873 105.028  1.00 64.35           H  
ATOM    433  N   LEU A  42     103.950 109.989 107.167  1.00 62.56           N  
ATOM    434  CA  LEU A  42     104.546 108.951 108.008  1.00 62.56           C  
ATOM    435  C   LEU A  42     103.713 107.659 108.048  1.00 62.56           C  
ATOM    436  O   LEU A  42     104.298 106.577 107.992  1.00 62.56           O  
ATOM    437  CB  LEU A  42     104.787 109.513 109.422  1.00 62.56           C  
ATOM    438  CG  LEU A  42     105.944 110.535 109.481  1.00 62.56           C  
ATOM    439  CD1 LEU A  42     105.887 111.370 110.772  1.00 62.56           C  
ATOM    440  CD2 LEU A  42     107.324 109.873 109.272  1.00 62.56           C  
ATOM    441  H   LEU A  42     103.594 110.804 107.655  1.00 62.56           H  
ATOM    442  HA  LEU A  42     105.509 108.685 107.572  1.00 62.56           H  
ATOM    443  HB2 LEU A  42     103.862 109.969 109.777  1.00 62.56           H  
ATOM    444  HB3 LEU A  42     104.998 108.703 110.123  1.00 62.56           H  
ATOM    445  HG  LEU A  42     105.794 111.247 108.668  1.00 62.56           H  
ATOM    446 HD11 LEU A  42     106.190 112.400 110.574  1.00 62.56           H  
ATOM    447 HD12 LEU A  42     104.881 111.416 111.189  1.00 62.56           H  
ATOM    448 HD13 LEU A  42     106.535 110.974 111.553  1.00 62.56           H  
ATOM    449 HD21 LEU A  42     108.028 110.125 110.064  1.00 62.56           H  
ATOM    450 HD22 LEU A  42     107.261 108.785 109.242  1.00 62.56           H  
ATOM    451 HD23 LEU A  42     107.774 110.199 108.334  1.00 62.56           H  
ATOM    452  N   LEU A  43     102.378 107.771 108.075  1.00 64.26           N  
ATOM    453  CA  LEU A  43     101.462 106.633 107.959  1.00 64.26           C  
ATOM    454  C   LEU A  43     101.622 105.913 106.610  1.00 64.26           C  
ATOM    455  O   LEU A  43     101.690 104.686 106.597  1.00 64.26           O  
ATOM    456  CB  LEU A  43     100.000 107.081 108.178  1.00 64.26           C  
ATOM    457  CG  LEU A  43      99.653 107.434 109.642  1.00 64.26           C  
ATOM    458  CD1 LEU A  43      98.347 108.254 109.724  1.00 64.26           C  
ATOM    459  CD2 LEU A  43      99.630 106.184 110.552  1.00 64.26           C  
ATOM    460  H   LEU A  43     101.962 108.691 108.209  1.00 64.26           H  
ATOM    461  HA  LEU A  43     101.731 105.914 108.734  1.00 64.26           H  
ATOM    462  HB2 LEU A  43      99.804 107.938 107.534  1.00 64.26           H  
ATOM    463  HB3 LEU A  43      99.315 106.302 107.839  1.00 64.26           H  
ATOM    464  HG  LEU A  43     100.443 108.077 110.028  1.00 64.26           H  
ATOM    465 HD11 LEU A  43      98.556 109.274 110.051  1.00 64.26           H  
ATOM    466 HD12 LEU A  43      97.843 108.326 108.760  1.00 64.26           H  
ATOM    467 HD13 LEU A  43      97.623 107.842 110.428  1.00 64.26           H  
ATOM    468 HD21 LEU A  43      98.671 106.033 111.047  1.00 64.26           H  
ATOM    469 HD22 LEU A  43      99.846 105.267 110.005  1.00 64.26           H  
ATOM    470 HD23 LEU A  43     100.380 106.270 111.340  1.00 64.26           H  
ATOM    471  N   ALA A  44     101.761 106.669 105.510  1.00 63.15           N  
ATOM    472  CA  ALA A  44     102.068 106.109 104.193  1.00 63.15           C  
ATOM    473  C   ALA A  44     103.391 105.325 104.177  1.00 63.15           C  
ATOM    474  O   ALA A  44     103.410 104.190 103.700  1.00 63.15           O  
ATOM    475  CB  ALA A  44     102.071 107.207 103.119  1.00 63.15           C  
ATOM    476  H   ALA A  44     101.668 107.679 105.588  1.00 63.15           H  
ATOM    477  HA  ALA A  44     101.271 105.404 103.947  1.00 63.15           H  
ATOM    478  HB1 ALA A  44     102.319 106.798 102.138  1.00 63.15           H  
ATOM    479  HB2 ALA A  44     101.092 107.671 103.038  1.00 63.15           H  
ATOM    480  HB3 ALA A  44     102.792 107.993 103.338  1.00 63.15           H  
ATOM    481  N   LEU A  45     104.456 105.924 104.727  1.00 59.99           N  
ATOM    482  CA  LEU A  45     105.786 105.311 104.797  1.00 59.99           C  
ATOM    483  C   LEU A  45     105.847 104.084 105.723  1.00 59.99           C  
ATOM    484  O   LEU A  45     106.536 103.110 105.402  1.00 59.99           O  
ATOM    485  CB  LEU A  45     106.831 106.369 105.210  1.00 59.99           C  
ATOM    486  CG  LEU A  45     107.167 107.369 104.084  1.00 59.99           C  
ATOM    487  CD1 LEU A  45     107.796 108.655 104.650  1.00 59.99           C  
ATOM    488  CD2 LEU A  45     108.039 106.726 102.979  1.00 59.99           C  
ATOM    489  H   LEU A  45     104.355 106.864 105.098  1.00 59.99           H  
ATOM    490  HA  LEU A  45     106.036 104.945 103.803  1.00 59.99           H  
ATOM    491  HB2 LEU A  45     106.451 106.905 106.082  1.00 59.99           H  
ATOM    492  HB3 LEU A  45     107.753 105.890 105.546  1.00 59.99           H  
ATOM    493  HG  LEU A  45     106.227 107.666 103.620  1.00 59.99           H  
ATOM    494 HD11 LEU A  45     108.553 109.084 103.993  1.00 59.99           H  
ATOM    495 HD12 LEU A  45     107.035 109.420 104.789  1.00 59.99           H  
ATOM    496 HD13 LEU A  45     108.254 108.491 105.626  1.00 59.99           H  
ATOM    497 HD21 LEU A  45     107.520 106.743 102.020  1.00 59.99           H  
ATOM    498 HD22 LEU A  45     108.990 107.240 102.842  1.00 59.99           H  
ATOM    499 HD23 LEU A  45     108.275 105.683 103.195  1.00 59.99           H  
ATOM    500  N   ALA A  46     105.147 104.153 106.860  1.00 61.44           N  
ATOM    501  CA  ALA A  46     105.101 103.100 107.863  1.00 61.44           C  
ATOM    502  C   ALA A  46     104.238 101.914 107.421  1.00 61.44           C  
ATOM    503  O   ALA A  46     104.681 100.776 107.574  1.00 61.44           O  
ATOM    504  CB  ALA A  46     104.580 103.670 109.191  1.00 61.44           C  
ATOM    505  H   ALA A  46     104.664 105.020 107.094  1.00 61.44           H  
ATOM    506  HA  ALA A  46     106.118 102.743 108.033  1.00 61.44           H  
ATOM    507  HB1 ALA A  46     104.541 102.902 109.964  1.00 61.44           H  
ATOM    508  HB2 ALA A  46     105.225 104.469 109.559  1.00 61.44           H  
ATOM    509  HB3 ALA A  46     103.574 104.082 109.087  1.00 61.44           H  
ATOM    510  N   ILE A  47     103.040 102.182 106.884  1.00 63.54           N  
ATOM    511  CA  ILE A  47     102.090 101.127 106.539  1.00 63.54           C  
ATOM    512  C   ILE A  47     102.527 100.358 105.277  1.00 63.54           C  
ATOM    513  O   ILE A  47     102.442  99.132 105.274  1.00 63.54           O  
ATOM    514  CB  ILE A  47     100.626 101.654 106.398  1.00 63.54           C  
ATOM    515  CG1 ILE A  47     100.110 102.182 107.761  1.00 63.54           C  
ATOM    516  CG2 ILE A  47      99.621 100.621 105.835  1.00 63.54           C  
ATOM    517  CD1 ILE A  47      98.862 103.074 107.662  1.00 63.54           C  
ATOM    518  H   ILE A  47     102.713 103.141 106.789  1.00 63.54           H  
ATOM    519  HA  ILE A  47     102.089 100.403 107.357  1.00 63.54           H  
ATOM    520  HB  ILE A  47     100.645 102.491 105.700  1.00 63.54           H  
ATOM    521 HG12 ILE A  47      99.903 101.343 108.427  1.00 63.54           H  
ATOM    522 HG13 ILE A  47     100.884 102.761 108.265  1.00 63.54           H  
ATOM    523 HG21 ILE A  47      98.603 101.007 105.841  1.00 63.54           H  
ATOM    524 HG22 ILE A  47      99.844 100.348 104.804  1.00 63.54           H  
ATOM    525 HG23 ILE A  47      99.626  99.708 106.431  1.00 63.54           H  
ATOM    526 HD11 ILE A  47      98.706 103.619 108.593  1.00 63.54           H  
ATOM    527 HD12 ILE A  47      98.962 103.813 106.868  1.00 63.54           H  
ATOM    528 HD13 ILE A  47      97.960 102.492 107.477  1.00 63.54           H  
ATOM    529  N   GLN A  48     103.029 101.059 104.248  1.00 63.24           N  
ATOM    530  CA  GLN A  48     103.491 100.433 103.009  1.00 63.24           C  
ATOM    531  C   GLN A  48     105.030 100.280 103.027  1.00 63.24           C  
ATOM    532  O   GLN A  48     105.721 101.241 102.682  1.00 63.24           O  
ATOM    533  CB  GLN A  48     102.973 101.274 101.810  1.00 63.24           C  
ATOM    534  CG  GLN A  48     103.413 100.838 100.391  1.00 63.24           C  
ATOM    535  CD  GLN A  48     103.204  99.353 100.093  1.00 63.24           C  
ATOM    536  OE1 GLN A  48     103.958  98.506 100.566  1.00 63.24           O  
ATOM    537  NE2 GLN A  48     102.199  99.015  99.296  1.00 63.24           N  
ATOM    538  H   GLN A  48     103.156 102.062 104.333  1.00 63.24           H  
ATOM    539  HA  GLN A  48     103.019  99.459 102.904  1.00 63.24           H  
ATOM    540  HB2 GLN A  48     101.883 101.273 101.843  1.00 63.24           H  
ATOM    541  HB3 GLN A  48     103.264 102.315 101.946  1.00 63.24           H  
ATOM    542  HG2 GLN A  48     102.906 101.450  99.645  1.00 63.24           H  
ATOM    543  HG3 GLN A  48     104.475 101.043 100.266  1.00 63.24           H  
ATOM    544 HE21 GLN A  48     101.591  99.712  98.892  1.00 63.24           H  
ATOM    545 HE22 GLN A  48     102.038  98.042  99.091  1.00 63.24           H  
ATOM    546  N   PRO A  49     105.576  99.087 103.372  1.00 61.15           N  
ATOM    547  CA  PRO A  49     107.034  98.879 103.329  1.00 61.15           C  
ATOM    548  C   PRO A  49     107.657  98.979 101.925  1.00 61.15           C  
ATOM    549  O   PRO A  49     108.796  99.427 101.812  1.00 61.15           O  
ATOM    550  CB  PRO A  49     107.241  97.492 103.960  1.00 61.15           C  
ATOM    551  CG  PRO A  49     105.932  96.761 103.710  1.00 61.15           C  
ATOM    552  CD  PRO A  49     104.896  97.872 103.834  1.00 61.15           C  
ATOM    553  HA  PRO A  49     107.520  99.625 103.953  1.00 61.15           H  
ATOM    554  HB2 PRO A  49     108.105  96.954 103.566  1.00 61.15           H  
ATOM    555  HB3 PRO A  49     107.397  97.609 105.034  1.00 61.15           H  
ATOM    556  HG2 PRO A  49     105.921  96.363 102.695  1.00 61.15           H  
ATOM    557  HG3 PRO A  49     105.759  95.933 104.399  1.00 61.15           H  
ATOM    558  HD2 PRO A  49     103.994  97.615 103.279  1.00 61.15           H  
ATOM    559  HD3 PRO A  49     104.631  98.004 104.884  1.00 61.15           H  
ATOM    560  N   LYS A  50     106.911  98.601 100.876  1.00 56.55           N  
ATOM    561  CA  LYS A  50     107.411  98.564  99.500  1.00 56.55           C  
ATOM    562  C   LYS A  50     107.526  99.948  98.819  1.00 56.55           C  
ATOM    563  O   LYS A  50     107.913  99.977  97.654  1.00 56.55           O  
ATOM    564  CB  LYS A  50     106.603  97.538  98.662  1.00 56.55           C  
ATOM    565  CG  LYS A  50     106.812  96.065  99.087  1.00 56.55           C  
ATOM    566  CD  LYS A  50     106.142  95.068  98.113  1.00 56.55           C  
ATOM    567  CE  LYS A  50     106.582  93.592  98.252  1.00 56.55           C  
ATOM    568  NZ  LYS A  50     106.094  92.934  99.483  1.00 56.55           N1+
ATOM    569  H   LYS A  50     105.935  98.351 101.005  1.00 56.55           H  
ATOM    570  HA  LYS A  50     108.439  98.196  99.537  1.00 56.55           H  
ATOM    571  HB2 LYS A  50     105.544  97.794  98.662  1.00 56.55           H  
ATOM    572  HB3 LYS A  50     106.919  97.626  97.621  1.00 56.55           H  
ATOM    573  HG2 LYS A  50     107.884  95.865  99.129  1.00 56.55           H  
ATOM    574  HG3 LYS A  50     106.431  95.921 100.099  1.00 56.55           H  
ATOM    575  HD2 LYS A  50     105.056  95.149  98.202  1.00 56.55           H  
ATOM    576  HD3 LYS A  50     106.360  95.384  97.090  1.00 56.55           H  
ATOM    577  HE2 LYS A  50     106.202  93.025  97.399  1.00 56.55           H  
ATOM    578  HE3 LYS A  50     107.671  93.518  98.204  1.00 56.55           H  
ATOM    579  HZ1 LYS A  50     106.408  91.971  99.491  1.00 56.55           H  
ATOM    580  HZ2 LYS A  50     106.461  93.399 100.301  1.00 56.55           H  
ATOM    581  HZ3 LYS A  50     105.085  92.938  99.508  1.00 56.55           H  
ATOM    582  N   LEU A  51     107.243 101.058  99.525  1.00 56.67           N  
ATOM    583  CA  LEU A  51     107.562 102.413  99.048  1.00 56.67           C  
ATOM    584  C   LEU A  51     108.690 103.075  99.866  1.00 56.67           C  
ATOM    585  O   LEU A  51     109.082 104.190  99.521  1.00 56.67           O  
ATOM    586  CB  LEU A  51     106.271 103.263  98.795  1.00 56.67           C  
ATOM    587  CG  LEU A  51     106.017 104.557  99.619  1.00 56.67           C  
ATOM    588  CD2 LEU A  51     105.747 104.251 101.100  1.00 56.67           C  
ATOM    589  CD1 LEU A  51     104.894 105.415  98.996  1.00 56.67           C  
ATOM    590  H   LEU A  51     106.920 100.977 100.480  1.00 56.67           H  
ATOM    591  HA  LEU A  51     108.030 102.331  98.065  1.00 56.67           H  
ATOM    592  HB2 LEU A  51     106.317 103.565  97.748  1.00 56.67           H  
ATOM    593  HB3 LEU A  51     105.387 102.627  98.844  1.00 56.67           H  
ATOM    594  HG  LEU A  51     106.892 105.203  99.578  1.00 56.67           H  
ATOM    595 HD11 LEU A  51     104.080 105.610  99.693  1.00 56.67           H  
ATOM    596 HD12 LEU A  51     105.275 106.389  98.686  1.00 56.67           H  
ATOM    597 HD13 LEU A  51     104.456 104.948  98.113  1.00 56.67           H  
ATOM    598 HD21 LEU A  51     105.065 104.966 101.560  1.00 56.67           H  
ATOM    599 HD22 LEU A  51     105.310 103.264 101.231  1.00 56.67           H  
ATOM    600 HD23 LEU A  51     106.670 104.278 101.678  1.00 56.67           H  
ATOM    601  N   ARG A  52     109.283 102.382 100.856  1.00 56.86           N  
ATOM    602  CA  ARG A  52     110.441 102.860 101.637  1.00 56.86           C  
ATOM    603  C   ARG A  52     111.778 102.876 100.842  1.00 56.86           C  
ATOM    604  O   ARG A  52     112.844 102.644 101.411  1.00 56.86           O  
ATOM    605  CB  ARG A  52     110.578 102.062 102.957  1.00 56.86           C  
ATOM    606  CG  ARG A  52     109.357 102.063 103.900  1.00 56.86           C  
ATOM    607  CD  ARG A  52     109.702 101.328 105.214  1.00 56.86           C  
ATOM    608  NE  ARG A  52     108.542 101.042 106.088  1.00 56.86           N  
ATOM    609  CZ  ARG A  52     108.535 100.251 107.179  1.00 56.86           C  
ATOM    610  NH1 ARG A  52     109.659  99.696 107.646  1.00 56.86           N  
ATOM    611  NH2 ARG A  52     107.396  99.990 107.819  1.00 56.86           N1+
ATOM    612  H   ARG A  52     108.998 101.426 101.034  1.00 56.86           H  
ATOM    613  HA  ARG A  52     110.248 103.900 101.909  1.00 56.86           H  
ATOM    614  HB2 ARG A  52     110.843 101.031 102.716  1.00 56.86           H  
ATOM    615  HB3 ARG A  52     111.427 102.460 103.517  1.00 56.86           H  
ATOM    616  HG2 ARG A  52     109.159 103.111 104.136  1.00 56.86           H  
ATOM    617  HG3 ARG A  52     108.446 101.689 103.431  1.00 56.86           H  
ATOM    618  HD2 ARG A  52     110.320 100.448 105.027  1.00 56.86           H  
ATOM    619  HD3 ARG A  52     110.309 102.010 105.811  1.00 56.86           H  
ATOM    620  HE  ARG A  52     107.714 101.605 105.851  1.00 56.86           H  
ATOM    621 HH11 ARG A  52     110.549  99.904 107.218  1.00 56.86           H  
ATOM    622 HH12 ARG A  52     109.684  99.116 108.475  1.00 56.86           H  
ATOM    623 HH21 ARG A  52     106.478 100.334 107.509  1.00 56.86           H  
ATOM    624 HH22 ARG A  52     107.350  99.431 108.660  1.00 56.86           H  
ATOM    625  N   THR A  53     111.709 103.152  99.537  1.00 55.33           N  
ATOM    626  CA  THR A  53     112.810 103.384  98.615  1.00 55.33           C  
ATOM    627  C   THR A  53     113.693 104.567  99.070  1.00 55.33           C  
ATOM    628  O   THR A  53     113.149 105.549  99.567  1.00 55.33           O  
ATOM    629  CB  THR A  53     112.216 103.734  97.221  1.00 55.33           C  
ATOM    630  OG1 THR A  53     111.238 102.762  96.889  1.00 55.33           O  
ATOM    631  CG2 THR A  53     113.234 103.808  96.070  1.00 55.33           C  
ATOM    632  H   THR A  53     110.795 103.319  99.136  1.00 55.33           H  
ATOM    633  HA  THR A  53     113.407 102.473  98.558  1.00 55.33           H  
ATOM    634  HB  THR A  53     111.699 104.695  97.283  1.00 55.33           H  
ATOM    635 HG21 THR A  53     112.741 104.003  95.118  1.00 55.33           H  
ATOM    636 HG22 THR A  53     113.958 104.609  96.218  1.00 55.33           H  
ATOM    637 HG23 THR A  53     113.786 102.872  95.969  1.00 55.33           H  
ATOM    638  HG1 THR A  53     110.974 102.857  95.969  1.00 55.33           H  
ATOM    639  N   ARG A  54     115.019 104.470  98.875  1.00 57.12           N  
ATOM    640  CA  ARG A  54     116.045 105.374  99.423  1.00 57.12           C  
ATOM    641  C   ARG A  54     115.769 106.880  99.234  1.00 57.12           C  
ATOM    642  O   ARG A  54     115.967 107.634 100.176  1.00 57.12           O  
ATOM    643  CB  ARG A  54     117.453 104.989  98.903  1.00 57.12           C  
ATOM    644  CG  ARG A  54     117.854 103.517  99.147  1.00 57.12           C  
ATOM    645  CD  ARG A  54     119.297 103.195  98.702  1.00 57.12           C  
ATOM    646  NE  ARG A  54     119.583 101.740  98.727  1.00 57.12           N  
ATOM    647  CZ  ARG A  54     120.492 101.065  97.998  1.00 57.12           C  
ATOM    648  NH1 ARG A  54     121.338 101.690  97.175  1.00 57.12           N  
ATOM    649  NH2 ARG A  54     120.545  99.733  98.089  1.00 57.12           N1+
ATOM    650  H   ARG A  54     115.364 103.614  98.473  1.00 57.12           H  
ATOM    651  HA  ARG A  54     116.035 105.206 100.502  1.00 57.12           H  
ATOM    652  HB2 ARG A  54     117.521 105.212  97.836  1.00 57.12           H  
ATOM    653  HB3 ARG A  54     118.189 105.637  99.384  1.00 57.12           H  
ATOM    654  HG2 ARG A  54     117.799 103.379 100.229  1.00 57.12           H  
ATOM    655  HG3 ARG A  54     117.142 102.810  98.719  1.00 57.12           H  
ATOM    656  HD2 ARG A  54     119.528 103.677  97.752  1.00 57.12           H  
ATOM    657  HD3 ARG A  54     119.983 103.619  99.438  1.00 57.12           H  
ATOM    658  HE  ARG A  54     119.130 101.268  99.499  1.00 57.12           H  
ATOM    659 HH11 ARG A  54     121.459 102.709  97.274  1.00 57.12           H  
ATOM    660 HH12 ARG A  54     122.001 101.231  96.568  1.00 57.12           H  
ATOM    661 HH21 ARG A  54     119.918  99.210  98.687  1.00 57.12           H  
ATOM    662 HH22 ARG A  54     121.215  99.183  97.567  1.00 57.12           H  
ATOM    663  N   PHE A  55     115.242 107.287  98.068  1.00 46.75           N  
ATOM    664  CA  PHE A  55     114.802 108.670  97.845  1.00 46.75           C  
ATOM    665  C   PHE A  55     113.629 109.098  98.752  1.00 46.75           C  
ATOM    666  O   PHE A  55     113.660 110.187  99.316  1.00 46.75           O  
ATOM    667  CB  PHE A  55     114.529 108.933  96.342  1.00 46.75           C  
ATOM    668  CG  PHE A  55     113.915 110.288  96.031  1.00 46.75           C  
ATOM    669  CD1 PHE A  55     114.718 111.445  96.097  1.00 46.75           C  
ATOM    670  CD2 PHE A  55     112.515 110.430  95.899  1.00 46.75           C  
ATOM    671  CE1 PHE A  55     114.134 112.700  96.014  1.00 46.75           C  
ATOM    672  CE2 PHE A  55     111.953 111.695  95.802  1.00 46.75           C  
ATOM    673  CZ  PHE A  55     112.758 112.825  95.872  1.00 46.75           C  
ATOM    674  H   PHE A  55     115.056 106.617  97.343  1.00 46.75           H  
ATOM    675  HA  PHE A  55     115.634 109.320  98.125  1.00 46.75           H  
ATOM    676  HB2 PHE A  55     115.471 108.884  95.796  1.00 46.75           H  
ATOM    677  HB3 PHE A  55     113.892 108.153  95.923  1.00 46.75           H  
ATOM    678  HD1 PHE A  55     115.784 111.363  96.247  1.00 46.75           H  
ATOM    679  HD2 PHE A  55     111.870 109.562  95.908  1.00 46.75           H  
ATOM    680  HE1 PHE A  55     114.757 113.580  96.085  1.00 46.75           H  
ATOM    681  HE2 PHE A  55     110.882 111.795  95.714  1.00 46.75           H  
ATOM    682  HZ  PHE A  55     112.314 113.806  95.844  1.00 46.75           H  
ATOM    683  N   ASN A  56     112.632 108.222  98.937  1.00 49.27           N  
ATOM    684  CA  ASN A  56     111.461 108.508  99.778  1.00 49.27           C  
ATOM    685  C   ASN A  56     111.838 108.599 101.264  1.00 49.27           C  
ATOM    686  O   ASN A  56     111.142 109.284 102.004  1.00 49.27           O  
ATOM    687  CB  ASN A  56     110.339 107.461  99.579  1.00 49.27           C  
ATOM    688  CG  ASN A  56     109.664 107.478  98.205  1.00 49.27           C  
ATOM    689  OD1 ASN A  56     109.656 108.476  97.490  1.00 49.27           O  
ATOM    690  ND2 ASN A  56     109.053 106.365  97.822  1.00 49.27           N  
ATOM    691  H   ASN A  56     112.741 107.265  98.633  1.00 49.27           H  
ATOM    692  HA  ASN A  56     111.079 109.485  99.471  1.00 49.27           H  
ATOM    693  HB2 ASN A  56     110.708 106.461  99.809  1.00 49.27           H  
ATOM    694  HB3 ASN A  56     109.544 107.658 100.300  1.00 49.27           H  
ATOM    695 HD21 ASN A  56     109.029 105.555  98.449  1.00 49.27           H  
ATOM    696 HD22 ASN A  56     108.559 106.336  96.948  1.00 49.27           H  
ATOM    697  N   LEU A  57     112.950 107.974 101.675  1.00 46.98           N  
ATOM    698  CA  LEU A  57     113.521 108.152 103.009  1.00 46.98           C  
ATOM    699  C   LEU A  57     114.077 109.576 103.232  1.00 46.98           C  
ATOM    700  O   LEU A  57     114.055 110.035 104.369  1.00 46.98           O  
ATOM    701  CB  LEU A  57     114.568 107.057 103.308  1.00 46.98           C  
ATOM    702  CG  LEU A  57     114.042 105.603 103.188  1.00 46.98           C  
ATOM    703  CD1 LEU A  57     115.171 104.579 103.429  1.00 46.98           C  
ATOM    704  CD2 LEU A  57     112.819 105.336 104.092  1.00 46.98           C  
ATOM    705  H   LEU A  57     113.491 107.439 101.011  1.00 46.98           H  
ATOM    706  HA  LEU A  57     112.709 108.035 103.724  1.00 46.98           H  
ATOM    707  HB2 LEU A  57     115.422 107.191 102.647  1.00 46.98           H  
ATOM    708  HB3 LEU A  57     114.955 107.215 104.317  1.00 46.98           H  
ATOM    709  HG  LEU A  57     113.713 105.452 102.161  1.00 46.98           H  
ATOM    710 HD11 LEU A  57     114.983 103.941 104.294  1.00 46.98           H  
ATOM    711 HD12 LEU A  57     115.289 103.922 102.567  1.00 46.98           H  
ATOM    712 HD13 LEU A  57     116.130 105.062 103.610  1.00 46.98           H  
ATOM    713 HD21 LEU A  57     112.824 104.335 104.523  1.00 46.98           H  
ATOM    714 HD22 LEU A  57     112.765 106.039 104.924  1.00 46.98           H  
ATOM    715 HD23 LEU A  57     111.893 105.431 103.524  1.00 46.98           H  
ATOM    716  N   LEU A  58     114.472 110.295 102.166  1.00 42.44           N  
ATOM    717  CA  LEU A  58     114.774 111.731 102.256  1.00 42.44           C  
ATOM    718  C   LEU A  58     113.494 112.539 102.543  1.00 42.44           C  
ATOM    719  O   LEU A  58     113.522 113.426 103.386  1.00 42.44           O  
ATOM    720  CB  LEU A  58     115.462 112.268 100.979  1.00 42.44           C  
ATOM    721  CG  LEU A  58     116.792 111.593 100.574  1.00 42.44           C  
ATOM    722  CD1 LEU A  58     117.205 111.992  99.138  1.00 42.44           C  
ATOM    723  CD2 LEU A  58     117.915 111.864 101.599  1.00 42.44           C  
ATOM    724  H   LEU A  58     114.434 109.904 101.234  1.00 42.44           H  
ATOM    725  HA  LEU A  58     115.446 111.887 103.102  1.00 42.44           H  
ATOM    726  HB2 LEU A  58     114.756 112.225 100.151  1.00 42.44           H  
ATOM    727  HB3 LEU A  58     115.660 113.330 101.125  1.00 42.44           H  
ATOM    728  HG  LEU A  58     116.618 110.516 100.555  1.00 42.44           H  
ATOM    729 HD11 LEU A  58     117.448 111.111  98.546  1.00 42.44           H  
ATOM    730 HD12 LEU A  58     116.411 112.525  98.613  1.00 42.44           H  
ATOM    731 HD13 LEU A  58     118.079 112.644  99.114  1.00 42.44           H  
ATOM    732 HD21 LEU A  58     118.279 110.932 102.026  1.00 42.44           H  
ATOM    733 HD22 LEU A  58     118.779 112.367 101.166  1.00 42.44           H  
ATOM    734 HD23 LEU A  58     117.584 112.490 102.429  1.00 42.44           H  
ATOM    735  N   ILE A  59     112.371 112.175 101.906  1.00 43.67           N  
ATOM    736  CA  ILE A  59     111.057 112.763 102.199  1.00 43.67           C  
ATOM    737  C   ILE A  59     110.580 112.397 103.629  1.00 43.67           C  
ATOM    738  O   ILE A  59     109.954 113.228 104.283  1.00 43.67           O  
ATOM    739  CB  ILE A  59     109.966 112.348 101.160  1.00 43.67           C  
ATOM    740  CG1 ILE A  59     110.411 112.667  99.711  1.00 43.67           C  
ATOM    741  CG2 ILE A  59     108.578 112.978 101.434  1.00 43.67           C  
ATOM    742  CD1 ILE A  59     109.528 112.015  98.635  1.00 43.67           C  
ATOM    743  H   ILE A  59     112.405 111.421 101.237  1.00 43.67           H  
ATOM    744  HA  ILE A  59     111.164 113.848 102.159  1.00 43.67           H  
ATOM    745  HB  ILE A  59     109.833 111.269 101.229  1.00 43.67           H  
ATOM    746 HG12 ILE A  59     110.431 113.748  99.569  1.00 43.67           H  
ATOM    747 HG13 ILE A  59     111.435 112.333  99.537  1.00 43.67           H  
ATOM    748 HG21 ILE A  59     107.848 112.725 100.666  1.00 43.67           H  
ATOM    749 HG22 ILE A  59     108.149 112.637 102.377  1.00 43.67           H  
ATOM    750 HG23 ILE A  59     108.641 114.065 101.482  1.00 43.67           H  
ATOM    751 HD11 ILE A  59     110.130 111.426  97.944  1.00 43.67           H  
ATOM    752 HD12 ILE A  59     108.789 111.338  99.063  1.00 43.67           H  
ATOM    753 HD13 ILE A  59     108.994 112.774  98.062  1.00 43.67           H  
ATOM    754  N   ALA A  60     110.938 111.195 104.111  1.00 45.64           N  
ATOM    755  CA  ALA A  60     110.730 110.758 105.495  1.00 45.64           C  
ATOM    756  C   ALA A  60     111.504 111.627 106.502  1.00 45.64           C  
ATOM    757  O   ALA A  60     110.932 112.036 107.506  1.00 45.64           O  
ATOM    758  CB  ALA A  60     111.095 109.275 105.673  1.00 45.64           C  
ATOM    759  H   ALA A  60     111.390 110.544 103.482  1.00 45.64           H  
ATOM    760  HA  ALA A  60     109.665 110.837 105.697  1.00 45.64           H  
ATOM    761  HB1 ALA A  60     110.657 108.894 106.597  1.00 45.64           H  
ATOM    762  HB2 ALA A  60     110.721 108.662 104.855  1.00 45.64           H  
ATOM    763  HB3 ALA A  60     112.169 109.121 105.756  1.00 45.64           H  
ATOM    764  N   ASN A  61     112.773 111.921 106.194  1.00 45.24           N  
ATOM    765  CA  ASN A  61     113.626 112.817 106.983  1.00 45.24           C  
ATOM    766  C   ASN A  61     113.070 114.251 107.008  1.00 45.24           C  
ATOM    767  O   ASN A  61     113.023 114.860 108.071  1.00 45.24           O  
ATOM    768  CB  ASN A  61     115.061 112.818 106.414  1.00 45.24           C  
ATOM    769  CG  ASN A  61     116.130 113.200 107.438  1.00 45.24           C  
ATOM    770  OD1 ASN A  61     116.336 112.475 108.408  1.00 45.24           O  
ATOM    771  ND2 ASN A  61     116.859 114.286 107.207  1.00 45.24           N  
ATOM    772  H   ASN A  61     113.192 111.502 105.373  1.00 45.24           H  
ATOM    773  HA  ASN A  61     113.644 112.499 108.029  1.00 45.24           H  
ATOM    774  HB2 ASN A  61     115.313 111.799 106.120  1.00 45.24           H  
ATOM    775  HB3 ASN A  61     115.149 113.416 105.509  1.00 45.24           H  
ATOM    776 HD21 ASN A  61     116.645 114.965 106.477  1.00 45.24           H  
ATOM    777 HD22 ASN A  61     117.668 114.504 107.795  1.00 45.24           H  
ATOM    778  N   LEU A  62     112.602 114.728 105.844  1.00 46.76           N  
ATOM    779  CA  LEU A  62     111.987 116.043 105.647  1.00 46.76           C  
ATOM    780  C   LEU A  62     110.715 116.201 106.492  1.00 46.76           C  
ATOM    781  O   LEU A  62     110.575 117.193 107.197  1.00 46.76           O  
ATOM    782  CB  LEU A  62     111.668 116.235 104.142  1.00 46.76           C  
ATOM    783  CG  LEU A  62     111.120 117.617 103.723  1.00 46.76           C  
ATOM    784  CD1 LEU A  62     112.173 118.720 103.895  1.00 46.76           C  
ATOM    785  CD2 LEU A  62     110.568 117.584 102.282  1.00 46.76           C  
ATOM    786  H   LEU A  62     112.720 114.161 105.012  1.00 46.76           H  
ATOM    787  HA  LEU A  62     112.705 116.799 105.969  1.00 46.76           H  
ATOM    788  HB2 LEU A  62     112.551 116.019 103.548  1.00 46.76           H  
ATOM    789  HB3 LEU A  62     110.933 115.487 103.855  1.00 46.76           H  
ATOM    790  HG  LEU A  62     110.278 117.878 104.368  1.00 46.76           H  
ATOM    791 HD11 LEU A  62     112.348 118.928 104.951  1.00 46.76           H  
ATOM    792 HD12 LEU A  62     113.126 118.456 103.439  1.00 46.76           H  
ATOM    793 HD13 LEU A  62     111.834 119.656 103.452  1.00 46.76           H  
ATOM    794 HD21 LEU A  62     111.134 118.230 101.612  1.00 46.76           H  
ATOM    795 HD22 LEU A  62     110.583 116.584 101.850  1.00 46.76           H  
ATOM    796 HD23 LEU A  62     109.535 117.928 102.256  1.00 46.76           H  
ATOM    797  N   THR A  63     109.826 115.200 106.436  1.00 51.72           N  
ATOM    798  CA  THR A  63     108.557 115.248 107.159  1.00 51.72           C  
ATOM    799  C   THR A  63     108.737 114.991 108.678  1.00 51.72           C  
ATOM    800  O   THR A  63     107.890 115.415 109.458  1.00 51.72           O  
ATOM    801  CB  THR A  63     107.503 114.296 106.517  1.00 51.72           C  
ATOM    802  OG1 THR A  63     106.186 114.534 106.957  1.00 51.72           O  
ATOM    803  CG2 THR A  63     107.728 112.810 106.806  1.00 51.72           C  
ATOM    804  H   THR A  63     109.981 114.410 105.820  1.00 51.72           H  
ATOM    805  HA  THR A  63     108.166 116.264 107.069  1.00 51.72           H  
ATOM    806  HB  THR A  63     107.512 114.449 105.437  1.00 51.72           H  
ATOM    807 HG21 THR A  63     107.004 112.180 106.295  1.00 51.72           H  
ATOM    808 HG22 THR A  63     108.714 112.531 106.470  1.00 51.72           H  
ATOM    809 HG23 THR A  63     107.663 112.585 107.870  1.00 51.72           H  
ATOM    810  HG1 THR A  63     106.061 115.497 107.059  1.00 51.72           H  
ATOM    811  N   LEU A  64     109.858 114.379 109.095  1.00 51.09           N  
ATOM    812  CA  LEU A  64     110.266 114.297 110.502  1.00 51.09           C  
ATOM    813  C   LEU A  64     110.875 115.617 111.002  1.00 51.09           C  
ATOM    814  O   LEU A  64     110.685 115.958 112.171  1.00 51.09           O  
ATOM    815  CB  LEU A  64     111.271 113.139 110.695  1.00 51.09           C  
ATOM    816  CG  LEU A  64     110.609 111.746 110.739  1.00 51.09           C  
ATOM    817  CD1 LEU A  64     111.650 110.623 110.545  1.00 51.09           C  
ATOM    818  CD2 LEU A  64     109.774 111.556 112.025  1.00 51.09           C  
ATOM    819  H   LEU A  64     110.505 114.007 108.413  1.00 51.09           H  
ATOM    820  HA  LEU A  64     109.384 114.108 111.117  1.00 51.09           H  
ATOM    821  HB2 LEU A  64     112.010 113.183 109.894  1.00 51.09           H  
ATOM    822  HB3 LEU A  64     111.840 113.281 111.616  1.00 51.09           H  
ATOM    823  HG  LEU A  64     109.922 111.684 109.894  1.00 51.09           H  
ATOM    824 HD11 LEU A  64     111.386 109.999 109.691  1.00 51.09           H  
ATOM    825 HD12 LEU A  64     112.648 111.019 110.351  1.00 51.09           H  
ATOM    826 HD13 LEU A  64     111.738 109.971 111.414  1.00 51.09           H  
ATOM    827 HD21 LEU A  64     109.889 110.568 112.468  1.00 51.09           H  
ATOM    828 HD22 LEU A  64     110.036 112.285 112.794  1.00 51.09           H  
ATOM    829 HD23 LEU A  64     108.714 111.692 111.815  1.00 51.09           H  
ATOM    830  N   ALA A  65     111.573 116.339 110.114  1.00 51.85           N  
ATOM    831  CA  ALA A  65     112.188 117.638 110.388  1.00 51.85           C  
ATOM    832  C   ALA A  65     111.164 118.730 110.712  1.00 51.85           C  
ATOM    833  O   ALA A  65     111.496 119.632 111.463  1.00 51.85           O  
ATOM    834  CB  ALA A  65     113.027 118.084 109.182  1.00 51.85           C  
ATOM    835  H   ALA A  65     111.720 115.972 109.181  1.00 51.85           H  
ATOM    836  HA  ALA A  65     112.847 117.525 111.250  1.00 51.85           H  
ATOM    837  HB1 ALA A  65     113.735 118.858 109.478  1.00 51.85           H  
ATOM    838  HB2 ALA A  65     113.583 117.254 108.756  1.00 51.85           H  
ATOM    839  HB3 ALA A  65     112.409 118.507 108.388  1.00 51.85           H  
ATOM    840  N   ASP A  66     109.958 118.604 110.146  1.00 57.91           N  
ATOM    841  CA  ASP A  66     108.870 119.580 110.213  1.00 57.91           C  
ATOM    842  C   ASP A  66     107.740 119.121 111.157  1.00 57.91           C  
ATOM    843  O   ASP A  66     106.999 119.963 111.665  1.00 57.91           O  
ATOM    844  CB  ASP A  66     108.251 119.822 108.809  1.00 57.91           C  
ATOM    845  CG  ASP A  66     109.158 120.466 107.745  1.00 57.91           C  
ATOM    846  OD1 ASP A  66     108.831 120.337 106.547  1.00 57.91           O  
ATOM    847  OD2 ASP A  66     110.069 121.247 108.097  1.00 57.91           O1-
ATOM    848  H   ASP A  66     109.864 117.886 109.441  1.00 57.91           H  
ATOM    849  HA  ASP A  66     109.252 120.531 110.590  1.00 57.91           H  
ATOM    850  HB2 ASP A  66     107.916 118.867 108.400  1.00 57.91           H  
ATOM    851  HB3 ASP A  66     107.358 120.433 108.913  1.00 57.91           H  
ATOM    852  N   LEU A  67     107.605 117.809 111.416  1.00 61.94           N  
ATOM    853  CA  LEU A  67     106.670 117.278 112.421  1.00 61.94           C  
ATOM    854  C   LEU A  67     107.072 117.746 113.830  1.00 61.94           C  
ATOM    855  O   LEU A  67     106.208 118.182 114.591  1.00 61.94           O  
ATOM    856  CB  LEU A  67     106.599 115.733 112.340  1.00 61.94           C  
ATOM    857  CG  LEU A  67     105.612 115.026 113.307  1.00 61.94           C  
ATOM    858  CD1 LEU A  67     104.143 115.232 112.889  1.00 61.94           C  
ATOM    859  CD2 LEU A  67     105.946 113.530 113.468  1.00 61.94           C  
ATOM    860  H   LEU A  67     108.164 117.140 110.902  1.00 61.94           H  
ATOM    861  HA  LEU A  67     105.684 117.689 112.199  1.00 61.94           H  
ATOM    862  HB2 LEU A  67     106.332 115.434 111.330  1.00 61.94           H  
ATOM    863  HB3 LEU A  67     107.605 115.347 112.512  1.00 61.94           H  
ATOM    864  HG  LEU A  67     105.722 115.462 114.300  1.00 61.94           H  
ATOM    865 HD11 LEU A  67     103.481 115.143 113.751  1.00 61.94           H  
ATOM    866 HD12 LEU A  67     103.967 116.218 112.462  1.00 61.94           H  
ATOM    867 HD13 LEU A  67     103.823 114.496 112.151  1.00 61.94           H  
ATOM    868 HD21 LEU A  67     105.099 112.887 113.225  1.00 61.94           H  
ATOM    869 HD22 LEU A  67     106.781 113.221 112.839  1.00 61.94           H  
ATOM    870 HD23 LEU A  67     106.224 113.307 114.499  1.00 61.94           H  
ATOM    871  N   LEU A  68     108.386 117.713 114.108  1.00 62.22           N  
ATOM    872  CA  LEU A  68     109.016 118.285 115.300  1.00 62.22           C  
ATOM    873  C   LEU A  68     108.649 119.772 115.479  1.00 62.22           C  
ATOM    874  O   LEU A  68     108.289 120.191 116.579  1.00 62.22           O  
ATOM    875  CB  LEU A  68     110.548 118.070 115.199  1.00 62.22           C  
ATOM    876  CG  LEU A  68     111.402 118.631 116.365  1.00 62.22           C  
ATOM    877  CD1 LEU A  68     110.986 118.068 117.740  1.00 62.22           C  
ATOM    878  CD2 LEU A  68     112.908 118.435 116.089  1.00 62.22           C  
ATOM    879  H   LEU A  68     109.015 117.341 113.407  1.00 62.22           H  
ATOM    880  HA  LEU A  68     108.637 117.737 116.162  1.00 62.22           H  
ATOM    881  HB2 LEU A  68     110.749 117.002 115.100  1.00 62.22           H  
ATOM    882  HB3 LEU A  68     110.900 118.521 114.268  1.00 62.22           H  
ATOM    883  HG  LEU A  68     111.250 119.710 116.400  1.00 62.22           H  
ATOM    884 HD11 LEU A  68     111.842 117.827 118.370  1.00 62.22           H  
ATOM    885 HD12 LEU A  68     110.388 118.798 118.288  1.00 62.22           H  
ATOM    886 HD13 LEU A  68     110.388 117.161 117.650  1.00 62.22           H  
ATOM    887 HD21 LEU A  68     113.463 119.351 116.293  1.00 62.22           H  
ATOM    888 HD22 LEU A  68     113.345 117.646 116.700  1.00 62.22           H  
ATOM    889 HD23 LEU A  68     113.100 118.173 115.047  1.00 62.22           H  
ATOM    890  N   TYR A  69     108.699 120.520 114.370  1.00 68.07           N  
ATOM    891  CA  TYR A  69     108.303 121.921 114.278  1.00 68.07           C  
ATOM    892  C   TYR A  69     106.815 122.100 114.612  1.00 68.07           C  
ATOM    893  O   TYR A  69     106.471 122.712 115.623  1.00 68.07           O  
ATOM    894  CB  TYR A  69     108.634 122.463 112.864  1.00 68.07           C  
ATOM    895  CG  TYR A  69     108.845 123.958 112.770  1.00 68.07           C  
ATOM    896  CD1 TYR A  69     107.857 124.798 112.215  1.00 68.07           C  
ATOM    897  CD2 TYR A  69     110.078 124.499 113.176  1.00 68.07           C  
ATOM    898  CE1 TYR A  69     108.130 126.165 112.019  1.00 68.07           C  
ATOM    899  CE2 TYR A  69     110.347 125.861 112.980  1.00 68.07           C  
ATOM    900  CZ  TYR A  69     109.388 126.690 112.370  1.00 68.07           C  
ATOM    901  OH  TYR A  69     109.693 127.989 112.105  1.00 68.07           O  
ATOM    902  H   TYR A  69     109.002 120.088 113.507  1.00 68.07           H  
ATOM    903  HA  TYR A  69     108.878 122.484 115.011  1.00 68.07           H  
ATOM    904  HB2 TYR A  69     109.551 122.010 112.490  1.00 68.07           H  
ATOM    905  HB3 TYR A  69     107.885 122.186 112.125  1.00 68.07           H  
ATOM    906  HD1 TYR A  69     106.905 124.393 111.901  1.00 68.07           H  
ATOM    907  HD2 TYR A  69     110.848 123.867 113.585  1.00 68.07           H  
ATOM    908  HE1 TYR A  69     107.382 126.805 111.580  1.00 68.07           H  
ATOM    909  HE2 TYR A  69     111.325 126.233 113.242  1.00 68.07           H  
ATOM    910  HH  TYR A  69     109.860 128.464 112.933  1.00 68.07           H  
ATOM    911  N   CYS A  70     105.951 121.547 113.760  1.00 71.34           N  
ATOM    912  CA  CYS A  70     104.532 121.875 113.752  1.00 71.34           C  
ATOM    913  C   CYS A  70     103.729 121.214 114.879  1.00 71.34           C  
ATOM    914  O   CYS A  70     102.627 121.685 115.148  1.00 71.34           O  
ATOM    915  CB  CYS A  70     103.897 121.563 112.400  1.00 71.34           C  
ATOM    916  SG  CYS A  70     104.683 122.583 111.116  1.00 71.34           S  
ATOM    917  H   CYS A  70     106.299 121.021 112.958  1.00 71.34           H  
ATOM    918  HA  CYS A  70     104.437 122.951 113.902  1.00 71.34           H  
ATOM    919  HB2 CYS A  70     104.003 120.505 112.155  1.00 71.34           H  
ATOM    920  HB3 CYS A  70     102.832 121.795 112.441  1.00 71.34           H  
ATOM    921  HG  CYS A  70     103.957 122.140 110.081  1.00 71.34           H  
ATOM    922  N   THR A  71     104.270 120.166 115.513  1.00 74.83           N  
ATOM    923  CA  THR A  71     103.593 119.484 116.613  1.00 74.83           C  
ATOM    924  C   THR A  71     104.088 119.959 117.991  1.00 74.83           C  
ATOM    925  O   THR A  71     103.255 120.230 118.850  1.00 74.83           O  
ATOM    926  CB  THR A  71     103.764 117.943 116.538  1.00 74.83           C  
ATOM    927  OG1 THR A  71     103.567 117.501 115.207  1.00 74.83           O  
ATOM    928  CG2 THR A  71     102.834 117.140 117.462  1.00 74.83           C  
ATOM    929  H   THR A  71     105.163 119.794 115.218  1.00 74.83           H  
ATOM    930  HA  THR A  71     102.520 119.687 116.577  1.00 74.83           H  
ATOM    931  HB  THR A  71     104.790 117.681 116.792  1.00 74.83           H  
ATOM    932 HG21 THR A  71     102.963 116.067 117.313  1.00 74.83           H  
ATOM    933 HG22 THR A  71     103.039 117.346 118.513  1.00 74.83           H  
ATOM    934 HG23 THR A  71     101.786 117.377 117.282  1.00 74.83           H  
ATOM    935  HG1 THR A  71     104.370 117.748 114.727  1.00 74.83           H  
ATOM    936  N   LEU A  72     105.414 120.036 118.199  1.00 75.65           N  
ATOM    937  CA  LEU A  72     105.971 120.309 119.528  1.00 75.65           C  
ATOM    938  C   LEU A  72     106.295 121.795 119.704  1.00 75.65           C  
ATOM    939  O   LEU A  72     106.031 122.345 120.770  1.00 75.65           O  
ATOM    940  CB  LEU A  72     107.244 119.463 119.799  1.00 75.65           C  
ATOM    941  CG  LEU A  72     107.069 117.928 119.910  1.00 75.65           C  
ATOM    942  CD1 LEU A  72     105.969 117.517 120.908  1.00 75.65           C  
ATOM    943  CD2 LEU A  72     106.939 117.212 118.552  1.00 75.65           C  
ATOM    944  H   LEU A  72     106.074 119.863 117.455  1.00 75.65           H  
ATOM    945  HA  LEU A  72     105.238 120.068 120.300  1.00 75.65           H  
ATOM    946  HB2 LEU A  72     108.021 119.694 119.070  1.00 75.65           H  
ATOM    947  HB3 LEU A  72     107.656 119.801 120.752  1.00 75.65           H  
ATOM    948  HG  LEU A  72     108.007 117.573 120.340  1.00 75.65           H  
ATOM    949 HD11 LEU A  72     106.247 116.607 121.440  1.00 75.65           H  
ATOM    950 HD12 LEU A  72     105.798 118.283 121.665  1.00 75.65           H  
ATOM    951 HD13 LEU A  72     105.014 117.332 120.415  1.00 75.65           H  
ATOM    952 HD21 LEU A  72     107.761 116.511 118.406  1.00 75.65           H  
ATOM    953 HD22 LEU A  72     106.016 116.638 118.475  1.00 75.65           H  
ATOM    954 HD23 LEU A  72     106.966 117.909 117.717  1.00 75.65           H  
ATOM    955  N   LEU A  73     106.901 122.416 118.686  1.00 72.14           N  
ATOM    956  CA  LEU A  73     107.432 123.772 118.813  1.00 72.14           C  
ATOM    957  C   LEU A  73     106.365 124.832 118.528  1.00 72.14           C  
ATOM    958  O   LEU A  73     106.296 125.820 119.259  1.00 72.14           O  
ATOM    959  CB  LEU A  73     108.651 123.953 117.888  1.00 72.14           C  
ATOM    960  CG  LEU A  73     109.825 122.992 118.178  1.00 72.14           C  
ATOM    961  CD1 LEU A  73     110.820 122.971 117.002  1.00 72.14           C  
ATOM    962  CD2 LEU A  73     110.497 123.295 119.536  1.00 72.14           C  
ATOM    963  H   LEU A  73     107.074 121.929 117.817  1.00 72.14           H  
ATOM    964  HA  LEU A  73     107.760 123.934 119.842  1.00 72.14           H  
ATOM    965  HB2 LEU A  73     108.330 123.834 116.855  1.00 72.14           H  
ATOM    966  HB3 LEU A  73     109.001 124.982 117.955  1.00 72.14           H  
ATOM    967  HG  LEU A  73     109.425 121.979 118.245  1.00 72.14           H  
ATOM    968 HD11 LEU A  73     110.790 122.009 116.493  1.00 72.14           H  
ATOM    969 HD12 LEU A  73     110.605 123.741 116.261  1.00 72.14           H  
ATOM    970 HD13 LEU A  73     111.843 123.121 117.324  1.00 72.14           H  
ATOM    971 HD21 LEU A  73     111.530 123.620 119.433  1.00 72.14           H  
ATOM    972 HD22 LEU A  73     109.993 124.093 120.081  1.00 72.14           H  
ATOM    973 HD23 LEU A  73     110.493 122.414 120.179  1.00 72.14           H  
ATOM    974  N   GLN A  74     105.557 124.620 117.478  1.00 76.91           N  
ATOM    975  CA  GLN A  74     104.559 125.594 117.025  1.00 76.91           C  
ATOM    976  C   GLN A  74     103.528 126.001 118.106  1.00 76.91           C  
ATOM    977  O   GLN A  74     103.415 127.204 118.351  1.00 76.91           O  
ATOM    978  CB  GLN A  74     103.958 125.204 115.649  1.00 76.91           C  
ATOM    979  CG  GLN A  74     102.843 126.124 115.093  1.00 76.91           C  
ATOM    980  CD  GLN A  74     103.278 127.576 114.889  1.00 76.91           C  
ATOM    981  OE1 GLN A  74     102.710 128.495 115.468  1.00 76.91           O  
ATOM    982  NE2 GLN A  74     104.296 127.803 114.070  1.00 76.91           N  
ATOM    983  H   GLN A  74     105.717 123.801 116.896  1.00 76.91           H  
ATOM    984  HA  GLN A  74     105.136 126.503 116.840  1.00 76.91           H  
ATOM    985  HB2 GLN A  74     104.769 125.166 114.921  1.00 76.91           H  
ATOM    986  HB3 GLN A  74     103.566 124.192 115.685  1.00 76.91           H  
ATOM    987  HG2 GLN A  74     102.486 125.736 114.141  1.00 76.91           H  
ATOM    988  HG3 GLN A  74     101.974 126.114 115.752  1.00 76.91           H  
ATOM    989 HE21 GLN A  74     104.762 127.054 113.586  1.00 76.91           H  
ATOM    990 HE22 GLN A  74     104.578 128.761 113.901  1.00 76.91           H  
ATOM    991  N   PRO A  75     102.892 125.040 118.821  1.00 81.27           N  
ATOM    992  CA  PRO A  75     101.992 125.378 119.943  1.00 81.27           C  
ATOM    993  C   PRO A  75     102.624 126.118 121.140  1.00 81.27           C  
ATOM    994  O   PRO A  75     101.872 126.718 121.898  1.00 81.27           O  
ATOM    995  CB  PRO A  75     101.402 124.026 120.378  1.00 81.27           C  
ATOM    996  CG  PRO A  75     101.543 123.133 119.159  1.00 81.27           C  
ATOM    997  CD  PRO A  75     102.865 123.597 118.565  1.00 81.27           C  
ATOM    998  HA  PRO A  75     101.192 125.997 119.535  1.00 81.27           H  
ATOM    999  HB2 PRO A  75     101.981 123.602 121.202  1.00 81.27           H  
ATOM   1000  HB3 PRO A  75     100.369 124.110 120.718  1.00 81.27           H  
ATOM   1001  HG2 PRO A  75     101.519 122.070 119.400  1.00 81.27           H  
ATOM   1002  HG3 PRO A  75     100.733 123.335 118.457  1.00 81.27           H  
ATOM   1003  HD2 PRO A  75     103.699 123.130 119.090  1.00 81.27           H  
ATOM   1004  HD3 PRO A  75     102.926 123.314 117.517  1.00 81.27           H  
ATOM   1005  N   PHE A  76     103.957 126.094 121.291  1.00 85.14           N  
ATOM   1006  CA  PHE A  76     104.663 126.889 122.308  1.00 85.14           C  
ATOM   1007  C   PHE A  76     105.066 128.289 121.813  1.00 85.14           C  
ATOM   1008  O   PHE A  76     105.484 129.121 122.616  1.00 85.14           O  
ATOM   1009  CB  PHE A  76     105.893 126.126 122.851  1.00 85.14           C  
ATOM   1010  CG  PHE A  76     105.626 125.276 124.079  1.00 85.14           C  
ATOM   1011  CD1 PHE A  76     105.335 125.901 125.311  1.00 85.14           C  
ATOM   1012  CD2 PHE A  76     105.575 123.869 123.992  1.00 85.14           C  
ATOM   1013  CE1 PHE A  76     105.056 125.131 126.431  1.00 85.14           C  
ATOM   1014  CE2 PHE A  76     105.300 123.117 125.126  1.00 85.14           C  
ATOM   1015  CZ  PHE A  76     105.049 123.744 126.341  1.00 85.14           C  
ATOM   1016  H   PHE A  76     104.542 125.567 120.659  1.00 85.14           H  
ATOM   1017  HA  PHE A  76     103.994 127.082 123.150  1.00 85.14           H  
ATOM   1018  HB2 PHE A  76     106.343 125.513 122.070  1.00 85.14           H  
ATOM   1019  HB3 PHE A  76     106.672 126.832 123.148  1.00 85.14           H  
ATOM   1020  HD1 PHE A  76     105.307 126.981 125.376  1.00 85.14           H  
ATOM   1021  HD2 PHE A  76     105.752 123.372 123.050  1.00 85.14           H  
ATOM   1022  HE1 PHE A  76     104.825 125.612 127.370  1.00 85.14           H  
ATOM   1023  HE2 PHE A  76     105.270 122.039 125.060  1.00 85.14           H  
ATOM   1024  HZ  PHE A  76     104.827 123.150 127.215  1.00 85.14           H  
ATOM   1025  N   SER A  77     104.978 128.541 120.502  1.00 84.15           N  
ATOM   1026  CA  SER A  77     105.223 129.861 119.929  1.00 84.15           C  
ATOM   1027  C   SER A  77     103.905 130.640 119.773  1.00 84.15           C  
ATOM   1028  O   SER A  77     103.938 131.872 119.713  1.00 84.15           O  
ATOM   1029  CB  SER A  77     105.924 129.701 118.562  1.00 84.15           C  
ATOM   1030  OG  SER A  77     106.472 130.934 118.119  1.00 84.15           O  
ATOM   1031  H   SER A  77     104.640 127.819 119.877  1.00 84.15           H  
ATOM   1032  HA  SER A  77     105.886 130.434 120.581  1.00 84.15           H  
ATOM   1033  HB2 SER A  77     106.732 128.973 118.632  1.00 84.15           H  
ATOM   1034  HB3 SER A  77     105.229 129.320 117.809  1.00 84.15           H  
ATOM   1035  HG  SER A  77     105.785 131.609 118.192  1.00 84.15           H  
ATOM   1036  N   VAL A  78     102.773 129.930 119.659  1.00 90.00           N  
ATOM   1037  CA  VAL A  78     101.483 130.544 119.359  1.00 90.00           C  
ATOM   1038  C   VAL A  78     100.936 131.312 120.582  1.00 90.00           C  
ATOM   1039  O   VAL A  78     100.427 132.424 120.424  1.00 90.00           O  
ATOM   1040  CB  VAL A  78     100.464 129.503 118.797  1.00 90.00           C  
ATOM   1041  CG1 VAL A  78      99.819 128.582 119.846  1.00 90.00           C  
ATOM   1042  CG2 VAL A  78      99.348 130.150 117.966  1.00 90.00           C  
ATOM   1043  H   VAL A  78     102.808 128.919 119.672  1.00 90.00           H  
ATOM   1044  HA  VAL A  78     101.655 131.285 118.575  1.00 90.00           H  
ATOM   1045  HB  VAL A  78     101.025 128.863 118.113  1.00 90.00           H  
ATOM   1046 HG11 VAL A  78      99.293 127.752 119.373  1.00 90.00           H  
ATOM   1047 HG12 VAL A  78     100.570 128.163 120.503  1.00 90.00           H  
ATOM   1048 HG13 VAL A  78      99.099 129.108 120.474  1.00 90.00           H  
ATOM   1049 HG21 VAL A  78      98.784 129.398 117.413  1.00 90.00           H  
ATOM   1050 HG22 VAL A  78      98.641 130.671 118.606  1.00 90.00           H  
ATOM   1051 HG23 VAL A  78      99.745 130.861 117.244  1.00 90.00           H  
ATOM   1052  N   ASP A  79     101.145 130.760 121.788  1.00 93.46           N  
ATOM   1053  CA  ASP A  79     100.776 131.372 123.065  1.00 93.46           C  
ATOM   1054  C   ASP A  79     101.735 132.520 123.429  1.00 93.46           C  
ATOM   1055  O   ASP A  79     101.291 133.494 124.031  1.00 93.46           O  
ATOM   1056  CB  ASP A  79     100.647 130.365 124.240  1.00 93.46           C  
ATOM   1057  CG  ASP A  79     101.929 129.713 124.775  1.00 93.46           C  
ATOM   1058  OD1 ASP A  79     102.921 129.641 124.027  1.00 93.46           O  
ATOM   1059  OD2 ASP A  79     101.865 129.214 125.919  1.00 93.46           O1-
ATOM   1060  H   ASP A  79     101.653 129.885 121.871  1.00 93.46           H  
ATOM   1061  HA  ASP A  79      99.785 131.797 122.925  1.00 93.46           H  
ATOM   1062  HB2 ASP A  79     100.103 130.832 125.060  1.00 93.46           H  
ATOM   1063  HB3 ASP A  79     100.020 129.537 123.908  1.00 93.46           H  
ATOM   1064  N   THR A  80     103.005 132.415 123.033  1.00 92.67           N  
ATOM   1065  CA  THR A  80     104.020 133.447 123.203  1.00 92.67           C  
ATOM   1066  C   THR A  80     103.683 134.714 122.378  1.00 92.67           C  
ATOM   1067  O   THR A  80     103.841 135.822 122.890  1.00 92.67           O  
ATOM   1068  CB  THR A  80     105.428 132.897 122.847  1.00 92.67           C  
ATOM   1069  OG1 THR A  80     105.765 131.848 123.744  1.00 92.67           O  
ATOM   1070  CG2 THR A  80     106.579 133.912 122.918  1.00 92.67           C  
ATOM   1071  H   THR A  80     103.316 131.485 122.772  1.00 92.67           H  
ATOM   1072  HA  THR A  80     104.021 133.733 124.256  1.00 92.67           H  
ATOM   1073  HB  THR A  80     105.408 132.481 121.840  1.00 92.67           H  
ATOM   1074 HG21 THR A  80     107.533 133.441 122.683  1.00 92.67           H  
ATOM   1075 HG22 THR A  80     106.441 134.725 122.207  1.00 92.67           H  
ATOM   1076 HG23 THR A  80     106.659 134.351 123.910  1.00 92.67           H  
ATOM   1077  HG1 THR A  80     105.241 131.046 123.566  1.00 92.67           H  
ATOM   1078  N   TYR A  81     103.104 134.550 121.176  1.00 89.52           N  
ATOM   1079  CA  TYR A  81     102.475 135.660 120.454  1.00 89.52           C  
ATOM   1080  C   TYR A  81     101.142 136.100 121.094  1.00 89.52           C  
ATOM   1081  O   TYR A  81     100.857 137.296 121.102  1.00 89.52           O  
ATOM   1082  CB  TYR A  81     102.290 135.328 118.958  1.00 89.52           C  
ATOM   1083  CG  TYR A  81     103.512 135.460 118.053  1.00 89.52           C  
ATOM   1084  CD1 TYR A  81     104.331 136.613 118.080  1.00 89.52           C  
ATOM   1085  CD2 TYR A  81     103.777 134.458 117.097  1.00 89.52           C  
ATOM   1086  CE1 TYR A  81     105.371 136.771 117.140  1.00 89.52           C  
ATOM   1087  CE2 TYR A  81     104.790 134.639 116.134  1.00 89.52           C  
ATOM   1088  CZ  TYR A  81     105.576 135.804 116.141  1.00 89.52           C  
ATOM   1089  OH  TYR A  81     106.505 136.016 115.164  1.00 89.52           O  
ATOM   1090  H   TYR A  81     103.033 133.621 120.774  1.00 89.52           H  
ATOM   1091  HA  TYR A  81     103.138 136.521 120.536  1.00 89.52           H  
ATOM   1092  HB2 TYR A  81     101.840 134.339 118.851  1.00 89.52           H  
ATOM   1093  HB3 TYR A  81     101.559 136.019 118.533  1.00 89.52           H  
ATOM   1094  HD1 TYR A  81     104.159 137.401 118.798  1.00 89.52           H  
ATOM   1095  HD2 TYR A  81     103.165 133.568 117.069  1.00 89.52           H  
ATOM   1096  HE1 TYR A  81     105.994 137.652 117.155  1.00 89.52           H  
ATOM   1097  HE2 TYR A  81     104.952 133.895 115.371  1.00 89.52           H  
ATOM   1098  HH  TYR A  81     106.310 135.500 114.356  1.00 89.52           H  
ATOM   1099  N   LEU A  82     100.348 135.164 121.636  1.00 95.20           N  
ATOM   1100  CA  LEU A  82      99.054 135.476 122.252  1.00 95.20           C  
ATOM   1101  C   LEU A  82      99.195 136.288 123.555  1.00 95.20           C  
ATOM   1102  O   LEU A  82      98.387 137.187 123.778  1.00 95.20           O  
ATOM   1103  CB  LEU A  82      98.219 134.192 122.453  1.00 95.20           C  
ATOM   1104  CG  LEU A  82      96.730 134.405 122.818  1.00 95.20           C  
ATOM   1105  CD1 LEU A  82      95.963 135.239 121.766  1.00 95.20           C  
ATOM   1106  CD2 LEU A  82      96.042 133.051 123.099  1.00 95.20           C  
ATOM   1107  H   LEU A  82     100.589 134.184 121.536  1.00 95.20           H  
ATOM   1108  HA  LEU A  82      98.527 136.113 121.541  1.00 95.20           H  
ATOM   1109  HB2 LEU A  82      98.272 133.579 121.552  1.00 95.20           H  
ATOM   1110  HB3 LEU A  82      98.678 133.613 123.252  1.00 95.20           H  
ATOM   1111  HG  LEU A  82      96.694 134.960 123.756  1.00 95.20           H  
ATOM   1112 HD11 LEU A  82      94.987 134.817 121.524  1.00 95.20           H  
ATOM   1113 HD12 LEU A  82      95.785 136.250 122.134  1.00 95.20           H  
ATOM   1114 HD13 LEU A  82      96.508 135.326 120.827  1.00 95.20           H  
ATOM   1115 HD21 LEU A  82      95.286 132.796 122.355  1.00 95.20           H  
ATOM   1116 HD22 LEU A  82      96.752 132.223 123.113  1.00 95.20           H  
ATOM   1117 HD23 LEU A  82      95.547 133.061 124.070  1.00 95.20           H  
ATOM   1118  N   HIS A  83     100.241 136.018 124.348  1.00 98.90           N  
ATOM   1119  CA  HIS A  83     100.612 136.787 125.544  1.00 98.90           C  
ATOM   1120  C   HIS A  83     101.474 138.019 125.212  1.00 98.90           C  
ATOM   1121  O   HIS A  83     101.496 138.947 126.015  1.00 98.90           O  
ATOM   1122  CB  HIS A  83     101.387 135.909 126.558  1.00 98.90           C  
ATOM   1123  CG  HIS A  83     100.616 134.787 127.215  1.00 98.90           C  
ATOM   1124  ND1 HIS A  83     100.334 133.600 126.569  1.00 98.90           N  
ATOM   1125  CD2 HIS A  83     100.111 134.635 128.488  1.00 98.90           C  
ATOM   1126  CE1 HIS A  83      99.681 132.812 127.422  1.00 98.90           C  
ATOM   1127  NE2 HIS A  83      99.528 133.369 128.618  1.00 98.90           N  
ATOM   1128  H   HIS A  83     100.816 135.208 124.130  1.00 98.90           H  
ATOM   1129  HA  HIS A  83      99.707 137.149 126.036  1.00 98.90           H  
ATOM   1130  HB2 HIS A  83     102.267 135.479 126.077  1.00 98.90           H  
ATOM   1131  HB3 HIS A  83     101.775 136.536 127.363  1.00 98.90           H  
ATOM   1132  HD1 HIS A  83     100.597 133.353 125.551  1.00 98.90           H  
ATOM   1133  HD2 HIS A  83     100.158 135.380 129.268  1.00 98.90           H  
ATOM   1134  HE1 HIS A  83      99.345 131.813 127.180  1.00 98.90           H  
ATOM   1135  N   LEU A  84     102.197 137.991 124.079  1.00 99.42           N  
ATOM   1136  CA  LEU A  84     103.274 138.920 123.694  1.00 99.42           C  
ATOM   1137  C   LEU A  84     104.494 138.842 124.640  1.00 99.42           C  
ATOM   1138  O   LEU A  84     105.211 139.828 124.812  1.00 99.42           O  
ATOM   1139  CB  LEU A  84     102.767 140.374 123.488  1.00 99.42           C  
ATOM   1140  CG  LEU A  84     101.811 140.561 122.293  1.00 99.42           C  
ATOM   1141  CD1 LEU A  84     101.119 141.937 122.376  1.00 99.42           C  
ATOM   1142  CD2 LEU A  84     102.544 140.355 120.946  1.00 99.42           C  
ATOM   1143  H   LEU A  84     102.132 137.173 123.490  1.00 99.42           H  
ATOM   1144  HA  LEU A  84     103.648 138.558 122.737  1.00 99.42           H  
ATOM   1145  HB2 LEU A  84     102.290 140.721 124.405  1.00 99.42           H  
ATOM   1146  HB3 LEU A  84     103.613 141.048 123.344  1.00 99.42           H  
ATOM   1147  HG  LEU A  84     101.028 139.805 122.362  1.00 99.42           H  
ATOM   1148 HD11 LEU A  84     101.030 142.428 121.409  1.00 99.42           H  
ATOM   1149 HD12 LEU A  84     100.113 141.837 122.784  1.00 99.42           H  
ATOM   1150 HD13 LEU A  84     101.657 142.622 123.034  1.00 99.42           H  
ATOM   1151 HD21 LEU A  84     102.362 141.156 120.232  1.00 99.42           H  
ATOM   1152 HD22 LEU A  84     103.625 140.291 121.072  1.00 99.42           H  
ATOM   1153 HD23 LEU A  84     102.229 139.427 120.470  1.00 99.42           H  
ATOM   1154  N   HIS A  85     104.735 137.662 125.223  1.00 98.93           N  
ATOM   1155  CA  HIS A  85     105.869 137.375 126.093  1.00 98.93           C  
ATOM   1156  C   HIS A  85     105.950 135.855 126.289  1.00 98.93           C  
ATOM   1157  O   HIS A  85     104.930 135.170 126.194  1.00 98.93           O  
ATOM   1158  CB  HIS A  85     105.739 138.117 127.446  1.00 98.93           C  
ATOM   1159  CG  HIS A  85     107.044 138.286 128.189  1.00 98.93           C  
ATOM   1160  ND1 HIS A  85     107.584 137.322 129.026  1.00 98.93           N  
ATOM   1161  CD2 HIS A  85     107.928 139.341 128.233  1.00 98.93           C  
ATOM   1162  CE1 HIS A  85     108.712 137.817 129.536  1.00 98.93           C  
ATOM   1163  NE2 HIS A  85     108.996 139.029 129.078  1.00 98.93           N  
ATOM   1164  H   HIS A  85     104.176 136.855 124.974  1.00 98.93           H  
ATOM   1165  HA  HIS A  85     106.766 137.717 125.574  1.00 98.93           H  
ATOM   1166  HB2 HIS A  85     105.334 139.119 127.306  1.00 98.93           H  
ATOM   1167  HB3 HIS A  85     105.025 137.607 128.094  1.00 98.93           H  
ATOM   1168  HD1 HIS A  85     107.167 136.347 129.228  1.00 98.93           H  
ATOM   1169  HD2 HIS A  85     107.813 140.270 127.695  1.00 98.93           H  
ATOM   1170  HE1 HIS A  85     109.340 137.282 130.236  1.00 98.93           H  
ATOM   1171  N   TRP A  86     107.159 135.360 126.576  1.00 94.95           N  
ATOM   1172  CA  TRP A  86     107.426 133.972 126.963  1.00 94.95           C  
ATOM   1173  C   TRP A  86     106.994 133.732 128.422  1.00 94.95           C  
ATOM   1174  O   TRP A  86     106.931 134.692 129.195  1.00 94.95           O  
ATOM   1175  CB  TRP A  86     108.936 133.715 126.783  1.00 94.95           C  
ATOM   1176  CG  TRP A  86     109.444 132.336 127.075  1.00 94.95           C  
ATOM   1177  CD1 TRP A  86     110.068 131.939 128.209  1.00 94.95           C  
ATOM   1178  CD2 TRP A  86     109.344 131.148 126.236  1.00 94.95           C  
ATOM   1179  NE1 TRP A  86     110.400 130.602 128.109  1.00 94.95           N  
ATOM   1180  CE2 TRP A  86     109.997 130.070 126.903  1.00 94.95           C  
ATOM   1181  CE3 TRP A  86     108.784 130.874 124.967  1.00 94.95           C  
ATOM   1182  CZ2 TRP A  86     110.127 128.801 126.320  1.00 94.95           C  
ATOM   1183  CZ3 TRP A  86     108.881 129.594 124.384  1.00 94.95           C  
ATOM   1184  CH2 TRP A  86     109.561 128.560 125.055  1.00 94.95           C  
ATOM   1185  H   TRP A  86     107.904 136.019 126.739  1.00 94.95           H  
ATOM   1186  HA  TRP A  86     106.861 133.302 126.308  1.00 94.95           H  
ATOM   1187  HB2 TRP A  86     109.204 133.921 125.747  1.00 94.95           H  
ATOM   1188  HB3 TRP A  86     109.509 134.415 127.392  1.00 94.95           H  
ATOM   1189  HD1 TRP A  86     110.282 132.589 129.046  1.00 94.95           H  
ATOM   1190  HE1 TRP A  86     110.911 130.091 128.832  1.00 94.95           H  
ATOM   1191  HE3 TRP A  86     108.263 131.656 124.435  1.00 94.95           H  
ATOM   1192  HZ2 TRP A  86     110.649 128.018 126.844  1.00 94.95           H  
ATOM   1193  HZ3 TRP A  86     108.427 129.408 123.420  1.00 94.95           H  
ATOM   1194  HH2 TRP A  86     109.636 127.585 124.598  1.00 94.95           H  
ATOM   1195  N   ARG A  87     106.750 132.471 128.797  1.00100.36           N  
ATOM   1196  CA  ARG A  87     106.344 132.122 130.160  1.00100.36           C  
ATOM   1197  C   ARG A  87     107.014 130.844 130.691  1.00100.36           C  
ATOM   1198  O   ARG A  87     107.221 130.752 131.897  1.00100.36           O  
ATOM   1199  CB  ARG A  87     104.801 132.117 130.271  1.00100.36           C  
ATOM   1200  CG  ARG A  87     104.043 131.150 129.337  1.00100.36           C  
ATOM   1201  CD  ARG A  87     102.522 131.390 129.391  1.00100.36           C  
ATOM   1202  NE  ARG A  87     101.760 130.334 128.699  1.00100.36           N  
ATOM   1203  CZ  ARG A  87     100.571 129.797 129.009  1.00100.36           C  
ATOM   1204  NH1 ARG A  87      99.848 130.226 130.047  1.00100.36           N  
ATOM   1205  NH2 ARG A  87     100.112 128.816 128.236  1.00100.36           N1+
ATOM   1206  H   ARG A  87     106.858 131.722 128.129  1.00100.36           H  
ATOM   1207  HA  ARG A  87     106.699 132.897 130.845  1.00100.36           H  
ATOM   1208  HB2 ARG A  87     104.526 131.903 131.305  1.00100.36           H  
ATOM   1209  HB3 ARG A  87     104.445 133.131 130.081  1.00100.36           H  
ATOM   1210  HG2 ARG A  87     104.368 131.381 128.321  1.00100.36           H  
ATOM   1211  HG3 ARG A  87     104.305 130.104 129.507  1.00100.36           H  
ATOM   1212  HD2 ARG A  87     102.181 131.606 130.403  1.00100.36           H  
ATOM   1213  HD3 ARG A  87     102.308 132.285 128.805  1.00100.36           H  
ATOM   1214  HE  ARG A  87     102.165 130.028 127.799  1.00100.36           H  
ATOM   1215 HH11 ARG A  87     100.120 131.084 130.510  1.00100.36           H  
ATOM   1216 HH12 ARG A  87      98.966 129.818 130.313  1.00100.36           H  
ATOM   1217 HH21 ARG A  87     100.647 128.627 127.370  1.00100.36           H  
ATOM   1218 HH22 ARG A  87      99.269 128.288 128.388  1.00100.36           H  
ATOM   1219  N   THR A  88     107.394 129.900 129.825  1.00100.18           N  
ATOM   1220  CA  THR A  88     107.885 128.561 130.169  1.00100.18           C  
ATOM   1221  C   THR A  88     109.313 128.471 130.792  1.00100.18           C  
ATOM   1222  O   THR A  88     109.924 127.404 130.804  1.00100.18           O  
ATOM   1223  CB  THR A  88     107.784 127.642 128.913  1.00100.18           C  
ATOM   1224  OG1 THR A  88     106.770 128.134 128.040  1.00100.18           O  
ATOM   1225  CG2 THR A  88     107.433 126.180 129.234  1.00100.18           C  
ATOM   1226  H   THR A  88     107.145 129.942 128.845  1.00100.18           H  
ATOM   1227  HA  THR A  88     107.211 128.165 130.931  1.00100.18           H  
ATOM   1228  HB  THR A  88     108.726 127.660 128.366  1.00100.18           H  
ATOM   1229 HG21 THR A  88     107.359 125.578 128.327  1.00100.18           H  
ATOM   1230 HG22 THR A  88     108.191 125.712 129.863  1.00100.18           H  
ATOM   1231 HG23 THR A  88     106.480 126.104 129.757  1.00100.18           H  
ATOM   1232  HG1 THR A  88     106.670 127.529 127.295  1.00100.18           H  
ATOM   1233  N   GLY A  89     109.835 129.591 131.312  1.00 98.91           N  
ATOM   1234  CA  GLY A  89     111.123 129.695 132.001  1.00 98.91           C  
ATOM   1235  C   GLY A  89     112.327 129.566 131.049  1.00 98.91           C  
ATOM   1236  O   GLY A  89     112.205 129.216 129.871  1.00 98.91           O  
ATOM   1237  H   GLY A  89     109.210 130.387 131.355  1.00 98.91           H  
ATOM   1238  HA2 GLY A  89     111.162 130.656 132.515  1.00 98.91           H  
ATOM   1239  HA3 GLY A  89     111.187 128.918 132.765  1.00 98.91           H  
ATOM   1240  N   ALA A  90     113.519 129.881 131.575  1.00 96.06           N  
ATOM   1241  CA  ALA A  90     114.779 129.906 130.828  1.00 96.06           C  
ATOM   1242  C   ALA A  90     115.293 128.508 130.440  1.00 96.06           C  
ATOM   1243  O   ALA A  90     115.930 128.363 129.397  1.00 96.06           O  
ATOM   1244  CB  ALA A  90     115.839 130.645 131.658  1.00 96.06           C  
ATOM   1245  H   ALA A  90     113.569 130.152 132.546  1.00 96.06           H  
ATOM   1246  HA  ALA A  90     114.615 130.481 129.918  1.00 96.06           H  
ATOM   1247  HB1 ALA A  90     116.784 130.706 131.117  1.00 96.06           H  
ATOM   1248  HB2 ALA A  90     115.528 131.667 131.880  1.00 96.06           H  
ATOM   1249  HB3 ALA A  90     116.036 130.141 132.605  1.00 96.06           H  
ATOM   1250  N   THR A  91     115.002 127.509 131.276  1.00 97.61           N  
ATOM   1251  CA  THR A  91     115.375 126.109 131.101  1.00 97.61           C  
ATOM   1252  C   THR A  91     114.708 125.486 129.857  1.00 97.61           C  
ATOM   1253  O   THR A  91     115.381 124.757 129.130  1.00 97.61           O  
ATOM   1254  CB  THR A  91     114.909 125.320 132.354  1.00 97.61           C  
ATOM   1255  OG1 THR A  91     113.608 125.760 132.733  1.00 97.61           O  
ATOM   1256  CG2 THR A  91     115.811 125.579 133.570  1.00 97.61           C  
ATOM   1257  H   THR A  91     114.393 127.649 132.072  1.00 97.61           H  
ATOM   1258  HA  THR A  91     116.458 126.036 130.988  1.00 97.61           H  
ATOM   1259  HB  THR A  91     114.881 124.247 132.147  1.00 97.61           H  
ATOM   1260 HG21 THR A  91     115.474 125.017 134.442  1.00 97.61           H  
ATOM   1261 HG22 THR A  91     116.836 125.267 133.366  1.00 97.61           H  
ATOM   1262 HG23 THR A  91     115.836 126.634 133.843  1.00 97.61           H  
ATOM   1263  HG1 THR A  91     113.247 125.142 133.380  1.00 97.61           H  
ATOM   1264  N   PHE A  92     113.437 125.832 129.594  1.00 93.34           N  
ATOM   1265  CA  PHE A  92     112.726 125.384 128.396  1.00 93.34           C  
ATOM   1266  C   PHE A  92     113.089 126.272 127.189  1.00 93.34           C  
ATOM   1267  O   PHE A  92     113.226 125.763 126.080  1.00 93.34           O  
ATOM   1268  CB  PHE A  92     111.205 125.338 128.652  1.00 93.34           C  
ATOM   1269  CG  PHE A  92     110.418 124.500 127.655  1.00 93.34           C  
ATOM   1270  CD1 PHE A  92     110.537 123.093 127.670  1.00 93.34           C  
ATOM   1271  CD2 PHE A  92     109.643 125.104 126.642  1.00 93.34           C  
ATOM   1272  CE1 PHE A  92     109.864 122.327 126.728  1.00 93.34           C  
ATOM   1273  CE2 PHE A  92     108.973 124.321 125.713  1.00 93.34           C  
ATOM   1274  CZ  PHE A  92     109.081 122.938 125.757  1.00 93.34           C  
ATOM   1275  H   PHE A  92     112.922 126.383 130.268  1.00 93.34           H  
ATOM   1276  HA  PHE A  92     113.035 124.362 128.185  1.00 93.34           H  
ATOM   1277  HB2 PHE A  92     111.015 124.916 129.640  1.00 93.34           H  
ATOM   1278  HB3 PHE A  92     110.796 126.347 128.673  1.00 93.34           H  
ATOM   1279  HD1 PHE A  92     111.145 122.603 128.417  1.00 93.34           H  
ATOM   1280  HD2 PHE A  92     109.533 126.173 126.592  1.00 93.34           H  
ATOM   1281  HE1 PHE A  92     109.944 121.249 126.751  1.00 93.34           H  
ATOM   1282  HE2 PHE A  92     108.354 124.786 124.958  1.00 93.34           H  
ATOM   1283  HZ  PHE A  92     108.547 122.338 125.034  1.00 93.34           H  
ATOM   1284  N   CYS A  93     113.308 127.578 127.417  1.00 90.55           N  
ATOM   1285  CA  CYS A  93     113.718 128.554 126.394  1.00 90.55           C  
ATOM   1286  C   CYS A  93     115.035 128.162 125.702  1.00 90.55           C  
ATOM   1287  O   CYS A  93     115.134 128.251 124.477  1.00 90.55           O  
ATOM   1288  CB  CYS A  93     113.853 129.941 127.057  1.00 90.55           C  
ATOM   1289  SG  CYS A  93     114.305 131.391 126.064  1.00 90.55           S  
ATOM   1290  H   CYS A  93     113.153 127.934 128.351  1.00 90.55           H  
ATOM   1291  HA  CYS A  93     112.935 128.607 125.636  1.00 90.55           H  
ATOM   1292  HB2 CYS A  93     112.930 130.196 127.569  1.00 90.55           H  
ATOM   1293  HB3 CYS A  93     114.621 129.877 127.821  1.00 90.55           H  
ATOM   1294  N   ARG A  94     116.019 127.702 126.490  1.00 87.31           N  
ATOM   1295  CA  ARG A  94     117.309 127.300 125.938  1.00 87.31           C  
ATOM   1296  C   ARG A  94     117.274 125.999 125.122  1.00 87.31           C  
ATOM   1297  O   ARG A  94     118.082 125.899 124.202  1.00 87.31           O  
ATOM   1298  CB  ARG A  94     118.431 127.354 126.987  1.00 87.31           C  
ATOM   1299  CG  ARG A  94     118.764 128.804 127.376  1.00 87.31           C  
ATOM   1300  CD  ARG A  94     120.148 128.962 128.024  1.00 87.31           C  
ATOM   1301  NE  ARG A  94     120.578 130.370 127.979  1.00 87.31           N  
ATOM   1302  CZ  ARG A  94     121.729 130.915 128.388  1.00 87.31           C  
ATOM   1303  NH1 ARG A  94     122.650 130.198 129.040  1.00 87.31           N  
ATOM   1304  NH2 ARG A  94     121.932 132.205 128.122  1.00 87.31           N1+
ATOM   1305  H   ARG A  94     115.892 127.646 127.496  1.00 87.31           H  
ATOM   1306  HA  ARG A  94     117.573 128.047 125.184  1.00 87.31           H  
ATOM   1307  HB2 ARG A  94     118.196 126.739 127.857  1.00 87.31           H  
ATOM   1308  HB3 ARG A  94     119.325 126.923 126.537  1.00 87.31           H  
ATOM   1309  HG2 ARG A  94     118.641 129.486 126.533  1.00 87.31           H  
ATOM   1310  HG3 ARG A  94     118.010 129.105 128.103  1.00 87.31           H  
ATOM   1311  HD2 ARG A  94     120.059 128.719 129.084  1.00 87.31           H  
ATOM   1312  HD3 ARG A  94     120.889 128.281 127.601  1.00 87.31           H  
ATOM   1313  HE  ARG A  94     119.989 130.949 127.376  1.00 87.31           H  
ATOM   1314 HH11 ARG A  94     122.530 129.196 129.097  1.00 87.31           H  
ATOM   1315 HH12 ARG A  94     123.487 130.597 129.434  1.00 87.31           H  
ATOM   1316 HH21 ARG A  94     121.251 132.699 127.550  1.00 87.31           H  
ATOM   1317 HH22 ARG A  94     122.829 132.661 128.226  1.00 87.31           H  
ATOM   1318  N   VAL A  95     116.346 125.069 125.392  1.00 80.47           N  
ATOM   1319  CA  VAL A  95     116.167 123.899 124.524  1.00 80.47           C  
ATOM   1320  C   VAL A  95     115.231 124.206 123.332  1.00 80.47           C  
ATOM   1321  O   VAL A  95     115.459 123.678 122.245  1.00 80.47           O  
ATOM   1322  CB  VAL A  95     115.726 122.630 125.309  1.00 80.47           C  
ATOM   1323  CG1 VAL A  95     114.393 122.774 126.058  1.00 80.47           C  
ATOM   1324  CG2 VAL A  95     115.712 121.353 124.448  1.00 80.47           C  
ATOM   1325  H   VAL A  95     115.673 125.202 126.133  1.00 80.47           H  
ATOM   1326  HA  VAL A  95     117.133 123.642 124.083  1.00 80.47           H  
ATOM   1327  HB  VAL A  95     116.489 122.462 126.071  1.00 80.47           H  
ATOM   1328 HG11 VAL A  95     114.129 121.853 126.578  1.00 80.47           H  
ATOM   1329 HG12 VAL A  95     114.482 123.549 126.813  1.00 80.47           H  
ATOM   1330 HG13 VAL A  95     113.563 123.026 125.397  1.00 80.47           H  
ATOM   1331 HG21 VAL A  95     115.529 120.467 125.056  1.00 80.47           H  
ATOM   1332 HG22 VAL A  95     114.934 121.391 123.687  1.00 80.47           H  
ATOM   1333 HG23 VAL A  95     116.665 121.207 123.938  1.00 80.47           H  
ATOM   1334  N   PHE A  96     114.260 125.112 123.512  1.00 74.30           N  
ATOM   1335  CA  PHE A  96     113.378 125.616 122.457  1.00 74.30           C  
ATOM   1336  C   PHE A  96     114.178 126.298 121.330  1.00 74.30           C  
ATOM   1337  O   PHE A  96     113.998 125.946 120.168  1.00 74.30           O  
ATOM   1338  CB  PHE A  96     112.301 126.512 123.110  1.00 74.30           C  
ATOM   1339  CG  PHE A  96     111.265 127.181 122.223  1.00 74.30           C  
ATOM   1340  CD2 PHE A  96     110.029 126.549 121.962  1.00 74.30           C  
ATOM   1341  CD1 PHE A  96     111.556 128.404 121.582  1.00 74.30           C  
ATOM   1342  CE2 PHE A  96     109.083 127.182 121.166  1.00 74.30           C  
ATOM   1343  CE1 PHE A  96     110.591 129.026 120.802  1.00 74.30           C  
ATOM   1344  CZ  PHE A  96     109.356 128.423 120.605  1.00 74.30           C  
ATOM   1345  H   PHE A  96     114.068 125.451 124.451  1.00 74.30           H  
ATOM   1346  HA  PHE A  96     112.869 124.757 122.013  1.00 74.30           H  
ATOM   1347  HB2 PHE A  96     111.753 125.918 123.843  1.00 74.30           H  
ATOM   1348  HB3 PHE A  96     112.788 127.300 123.681  1.00 74.30           H  
ATOM   1349  HD1 PHE A  96     112.525 128.863 121.700  1.00 74.30           H  
ATOM   1350  HD2 PHE A  96     109.798 125.589 122.402  1.00 74.30           H  
ATOM   1351  HE1 PHE A  96     110.810 129.968 120.323  1.00 74.30           H  
ATOM   1352  HE2 PHE A  96     108.129 126.712 120.979  1.00 74.30           H  
ATOM   1353  HZ  PHE A  96     108.612 128.910 119.992  1.00 74.30           H  
ATOM   1354  N   GLY A  97     115.134 127.165 121.701  1.00 72.95           N  
ATOM   1355  CA  GLY A  97     116.028 127.841 120.755  1.00 72.95           C  
ATOM   1356  C   GLY A  97     116.949 126.861 120.007  1.00 72.95           C  
ATOM   1357  O   GLY A  97     117.299 127.125 118.861  1.00 72.95           O  
ATOM   1358  H   GLY A  97     115.224 127.403 122.684  1.00 72.95           H  
ATOM   1359  HA2 GLY A  97     115.435 128.407 120.033  1.00 72.95           H  
ATOM   1360  HA3 GLY A  97     116.646 128.559 121.294  1.00 72.95           H  
ATOM   1361  N   LEU A  98     117.307 125.720 120.613  1.00 70.35           N  
ATOM   1362  CA  LEU A  98     118.084 124.673 119.950  1.00 70.35           C  
ATOM   1363  C   LEU A  98     117.201 123.864 118.985  1.00 70.35           C  
ATOM   1364  O   LEU A  98     117.565 123.694 117.820  1.00 70.35           O  
ATOM   1365  CB  LEU A  98     118.793 123.797 121.012  1.00 70.35           C  
ATOM   1366  CG  LEU A  98     119.648 122.625 120.468  1.00 70.35           C  
ATOM   1367  CD1 LEU A  98     120.720 123.085 119.458  1.00 70.35           C  
ATOM   1368  CD2 LEU A  98     120.259 121.808 121.626  1.00 70.35           C  
ATOM   1369  H   LEU A  98     116.955 125.518 121.537  1.00 70.35           H  
ATOM   1370  HA  LEU A  98     118.856 125.159 119.348  1.00 70.35           H  
ATOM   1371  HB2 LEU A  98     119.424 124.440 121.627  1.00 70.35           H  
ATOM   1372  HB3 LEU A  98     118.041 123.387 121.688  1.00 70.35           H  
ATOM   1373  HG  LEU A  98     118.981 121.943 119.937  1.00 70.35           H  
ATOM   1374 HD11 LEU A  98     121.660 122.542 119.562  1.00 70.35           H  
ATOM   1375 HD12 LEU A  98     120.379 122.925 118.434  1.00 70.35           H  
ATOM   1376 HD13 LEU A  98     120.947 124.145 119.563  1.00 70.35           H  
ATOM   1377 HD21 LEU A  98     120.020 120.749 121.522  1.00 70.35           H  
ATOM   1378 HD22 LEU A  98     121.346 121.891 121.671  1.00 70.35           H  
ATOM   1379 HD23 LEU A  98     119.880 122.126 122.598  1.00 70.35           H  
ATOM   1380  N   LEU A  99     116.042 123.402 119.478  1.00 65.01           N  
ATOM   1381  CA  LEU A  99     115.084 122.610 118.711  1.00 65.01           C  
ATOM   1382  C   LEU A  99     114.537 123.367 117.494  1.00 65.01           C  
ATOM   1383  O   LEU A  99     114.467 122.765 116.429  1.00 65.01           O  
ATOM   1384  CB  LEU A  99     113.931 122.124 119.616  1.00 65.01           C  
ATOM   1385  CG  LEU A  99     114.279 120.940 120.542  1.00 65.01           C  
ATOM   1386  CD1 LEU A  99     113.124 120.672 121.523  1.00 65.01           C  
ATOM   1387  CD2 LEU A  99     114.648 119.661 119.762  1.00 65.01           C  
ATOM   1388  H   LEU A  99     115.802 123.586 120.449  1.00 65.01           H  
ATOM   1389  HA  LEU A  99     115.620 121.744 118.321  1.00 65.01           H  
ATOM   1390  HB2 LEU A  99     113.578 122.969 120.209  1.00 65.01           H  
ATOM   1391  HB3 LEU A  99     113.085 121.818 118.998  1.00 65.01           H  
ATOM   1392  HG  LEU A  99     115.145 121.231 121.140  1.00 65.01           H  
ATOM   1393 HD11 LEU A  99     113.469 120.123 122.398  1.00 65.01           H  
ATOM   1394 HD12 LEU A  99     112.671 121.599 121.880  1.00 65.01           H  
ATOM   1395 HD13 LEU A  99     112.332 120.083 121.059  1.00 65.01           H  
ATOM   1396 HD21 LEU A  99     114.118 118.784 120.136  1.00 65.01           H  
ATOM   1397 HD22 LEU A  99     114.413 119.742 118.700  1.00 65.01           H  
ATOM   1398 HD23 LEU A  99     115.714 119.449 119.847  1.00 65.01           H  
ATOM   1399  N   LEU A 100     114.204 124.659 117.642  1.00 62.49           N  
ATOM   1400  CA  LEU A 100     113.725 125.540 116.565  1.00 62.49           C  
ATOM   1401  C   LEU A 100     114.681 125.564 115.365  1.00 62.49           C  
ATOM   1402  O   LEU A 100     114.255 125.438 114.219  1.00 62.49           O  
ATOM   1403  CB  LEU A 100     113.572 126.989 117.105  1.00 62.49           C  
ATOM   1404  CG  LEU A 100     112.130 127.468 117.336  1.00 62.49           C  
ATOM   1405  CD1 LEU A 100     111.348 126.607 118.331  1.00 62.49           C  
ATOM   1406  CD2 LEU A 100     112.111 128.948 117.749  1.00 62.49           C  
ATOM   1407  H   LEU A 100     114.246 125.077 118.571  1.00 62.49           H  
ATOM   1408  HA  LEU A 100     112.766 125.168 116.203  1.00 62.49           H  
ATOM   1409  HB2 LEU A 100     114.167 127.133 118.005  1.00 62.49           H  
ATOM   1410  HB3 LEU A 100     114.012 127.693 116.401  1.00 62.49           H  
ATOM   1411  HG  LEU A 100     111.610 127.382 116.383  1.00 62.49           H  
ATOM   1412 HD11 LEU A 100     111.451 125.547 118.118  1.00 62.49           H  
ATOM   1413 HD12 LEU A 100     111.685 126.770 119.352  1.00 62.49           H  
ATOM   1414 HD13 LEU A 100     110.286 126.849 118.296  1.00 62.49           H  
ATOM   1415 HD21 LEU A 100     111.092 129.292 117.929  1.00 62.49           H  
ATOM   1416 HD22 LEU A 100     112.687 129.115 118.660  1.00 62.49           H  
ATOM   1417 HD23 LEU A 100     112.529 129.586 116.969  1.00 62.49           H  
ATOM   1418  N   PHE A 101     115.968 125.736 115.673  1.00 61.68           N  
ATOM   1419  CA  PHE A 101     117.021 125.886 114.682  1.00 61.68           C  
ATOM   1420  C   PHE A 101     117.452 124.534 114.095  1.00 61.68           C  
ATOM   1421  O   PHE A 101     117.713 124.459 112.894  1.00 61.68           O  
ATOM   1422  CB  PHE A 101     118.172 126.725 115.277  1.00 61.68           C  
ATOM   1423  CG  PHE A 101     117.870 128.222 115.348  1.00 61.68           C  
ATOM   1424  CD1 PHE A 101     116.845 128.725 116.179  1.00 61.68           C  
ATOM   1425  CD2 PHE A 101     118.549 129.123 114.502  1.00 61.68           C  
ATOM   1426  CE1 PHE A 101     116.513 130.071 116.156  1.00 61.68           C  
ATOM   1427  CE2 PHE A 101     118.212 130.470 114.497  1.00 61.68           C  
ATOM   1428  CZ  PHE A 101     117.197 130.941 115.320  1.00 61.68           C  
ATOM   1429  H   PHE A 101     116.242 125.792 116.645  1.00 61.68           H  
ATOM   1430  HA  PHE A 101     116.623 126.455 113.839  1.00 61.68           H  
ATOM   1431  HB2 PHE A 101     118.413 126.373 116.282  1.00 61.68           H  
ATOM   1432  HB3 PHE A 101     119.077 126.573 114.688  1.00 61.68           H  
ATOM   1433  HD1 PHE A 101     116.296 128.065 116.830  1.00 61.68           H  
ATOM   1434  HD2 PHE A 101     119.324 128.762 113.844  1.00 61.68           H  
ATOM   1435  HE1 PHE A 101     115.707 130.430 116.779  1.00 61.68           H  
ATOM   1436  HE2 PHE A 101     118.735 131.146 113.835  1.00 61.68           H  
ATOM   1437  HZ  PHE A 101     116.923 131.986 115.297  1.00 61.68           H  
ATOM   1438  N   ALA A 102     117.427 123.467 114.908  1.00 57.93           N  
ATOM   1439  CA  ALA A 102     117.664 122.093 114.458  1.00 57.93           C  
ATOM   1440  C   ALA A 102     116.546 121.568 113.539  1.00 57.93           C  
ATOM   1441  O   ALA A 102     116.836 120.883 112.562  1.00 57.93           O  
ATOM   1442  CB  ALA A 102     117.850 121.176 115.675  1.00 57.93           C  
ATOM   1443  H   ALA A 102     117.245 123.597 115.899  1.00 57.93           H  
ATOM   1444  HA  ALA A 102     118.589 122.085 113.881  1.00 57.93           H  
ATOM   1445  HB1 ALA A 102     118.053 120.150 115.364  1.00 57.93           H  
ATOM   1446  HB2 ALA A 102     118.693 121.504 116.285  1.00 57.93           H  
ATOM   1447  HB3 ALA A 102     116.963 121.163 116.308  1.00 57.93           H  
ATOM   1448  N   SER A 103     115.304 121.957 113.834  1.00 55.95           N  
ATOM   1449  CA  SER A 103     114.087 121.624 113.092  1.00 55.95           C  
ATOM   1450  C   SER A 103     113.995 122.374 111.736  1.00 55.95           C  
ATOM   1451  O   SER A 103     113.183 122.022 110.887  1.00 55.95           O  
ATOM   1452  CB  SER A 103     112.926 121.894 114.082  1.00 55.95           C  
ATOM   1453  OG  SER A 103     111.654 121.424 113.723  1.00 55.95           O  
ATOM   1454  H   SER A 103     115.148 122.485 114.689  1.00 55.95           H  
ATOM   1455  HA  SER A 103     114.100 120.557 112.865  1.00 55.95           H  
ATOM   1456  HB2 SER A 103     113.132 121.371 115.013  1.00 55.95           H  
ATOM   1457  HB3 SER A 103     112.860 122.959 114.310  1.00 55.95           H  
ATOM   1458  HG  SER A 103     111.687 121.086 112.827  1.00 55.95           H  
ATOM   1459  N   ASN A 104     114.852 123.379 111.491  1.00 53.59           N  
ATOM   1460  CA  ASN A 104     114.884 124.091 110.202  1.00 53.59           C  
ATOM   1461  C   ASN A 104     116.211 123.875 109.476  1.00 53.59           C  
ATOM   1462  O   ASN A 104     116.200 123.789 108.252  1.00 53.59           O  
ATOM   1463  CB  ASN A 104     114.555 125.582 110.377  1.00 53.59           C  
ATOM   1464  CG  ASN A 104     113.092 125.925 110.680  1.00 53.59           C  
ATOM   1465  ND2 ASN A 104     112.807 127.072 111.000  1.00 53.59           N  
ATOM   1466  OD1 ASN A 104     112.148 124.992 110.591  1.00 53.59           O  
ATOM   1467  H   ASN A 104     115.470 123.683 112.228  1.00 53.59           H  
ATOM   1468  HA  ASN A 104     114.133 123.686 109.521  1.00 53.59           H  
ATOM   1469  HB2 ASN A 104     115.200 126.026 111.134  1.00 53.59           H  
ATOM   1470  HB3 ASN A 104     114.763 126.091 109.436  1.00 53.59           H  
ATOM   1471 HD21 ASN A 104     111.848 127.317 111.199  1.00 53.59           H  
ATOM   1472 HD22 ASN A 104     113.531 127.773 111.065  1.00 53.59           H  
ATOM   1473  N   SER A 105     117.321 123.692 110.199  1.00 52.08           N  
ATOM   1474  CA  SER A 105     118.605 123.310 109.618  1.00 52.08           C  
ATOM   1475  C   SER A 105     118.529 121.939 108.906  1.00 52.08           C  
ATOM   1476  O   SER A 105     118.985 121.809 107.767  1.00 52.08           O  
ATOM   1477  CB  SER A 105     119.656 123.381 110.744  1.00 52.08           C  
ATOM   1478  OG  SER A 105     120.951 123.020 110.326  1.00 52.08           O  
ATOM   1479  H   SER A 105     117.306 123.829 111.206  1.00 52.08           H  
ATOM   1480  HA  SER A 105     118.851 124.058 108.864  1.00 52.08           H  
ATOM   1481  HB2 SER A 105     119.704 124.395 111.145  1.00 52.08           H  
ATOM   1482  HB3 SER A 105     119.369 122.728 111.571  1.00 52.08           H  
ATOM   1483  HG  SER A 105     121.576 123.361 110.978  1.00 52.08           H  
ATOM   1484  N   VAL A 106     117.862 120.966 109.550  1.00 49.12           N  
ATOM   1485  CA  VAL A 106     117.597 119.658 108.964  1.00 49.12           C  
ATOM   1486  C   VAL A 106     116.661 119.761 107.747  1.00 49.12           C  
ATOM   1487  O   VAL A 106     116.935 119.110 106.739  1.00 49.12           O  
ATOM   1488  CB  VAL A 106     116.995 118.672 110.008  1.00 49.12           C  
ATOM   1489  CG1 VAL A 106     116.489 117.334 109.431  1.00 49.12           C  
ATOM   1490  CG2 VAL A 106     118.016 118.359 111.112  1.00 49.12           C  
ATOM   1491  H   VAL A 106     117.488 121.127 110.478  1.00 49.12           H  
ATOM   1492  HA  VAL A 106     118.549 119.255 108.614  1.00 49.12           H  
ATOM   1493  HB  VAL A 106     116.141 119.165 110.478  1.00 49.12           H  
ATOM   1494 HG11 VAL A 106     116.058 116.713 110.214  1.00 49.12           H  
ATOM   1495 HG12 VAL A 106     115.722 117.455 108.672  1.00 49.12           H  
ATOM   1496 HG13 VAL A 106     117.293 116.772 108.968  1.00 49.12           H  
ATOM   1497 HG21 VAL A 106     117.544 117.828 111.937  1.00 49.12           H  
ATOM   1498 HG22 VAL A 106     118.821 117.737 110.731  1.00 49.12           H  
ATOM   1499 HG23 VAL A 106     118.470 119.257 111.527  1.00 49.12           H  
ATOM   1500  N   SER A 107     115.607 120.583 107.836  1.00 47.25           N  
ATOM   1501  CA  SER A 107     114.657 120.754 106.742  1.00 47.25           C  
ATOM   1502  C   SER A 107     115.321 121.411 105.509  1.00 47.25           C  
ATOM   1503  O   SER A 107     115.157 120.896 104.403  1.00 47.25           O  
ATOM   1504  CB  SER A 107     113.377 121.438 107.256  1.00 47.25           C  
ATOM   1505  OG  SER A 107     112.302 121.153 106.388  1.00 47.25           O  
ATOM   1506  H   SER A 107     115.438 121.115 108.676  1.00 47.25           H  
ATOM   1507  HA  SER A 107     114.364 119.746 106.439  1.00 47.25           H  
ATOM   1508  HB2 SER A 107     113.101 121.070 108.246  1.00 47.25           H  
ATOM   1509  HB3 SER A 107     113.512 122.517 107.344  1.00 47.25           H  
ATOM   1510  HG  SER A 107     111.494 121.034 106.946  1.00 47.25           H  
ATOM   1511  N   ILE A 108     116.182 122.424 105.717  1.00 46.42           N  
ATOM   1512  CA  ILE A 108     116.987 123.033 104.653  1.00 46.42           C  
ATOM   1513  C   ILE A 108     117.946 122.022 103.992  1.00 46.42           C  
ATOM   1514  O   ILE A 108     117.882 121.845 102.777  1.00 46.42           O  
ATOM   1515  CB  ILE A 108     117.759 124.300 105.136  1.00 46.42           C  
ATOM   1516  CG1 ILE A 108     116.760 125.436 105.454  1.00 46.42           C  
ATOM   1517  CG2 ILE A 108     118.845 124.822 104.162  1.00 46.42           C  
ATOM   1518  CD1 ILE A 108     117.325 126.520 106.377  1.00 46.42           C  
ATOM   1519  H   ILE A 108     116.276 122.826 106.646  1.00 46.42           H  
ATOM   1520  HA  ILE A 108     116.288 123.350 103.875  1.00 46.42           H  
ATOM   1521  HB  ILE A 108     118.264 124.032 106.066  1.00 46.42           H  
ATOM   1522 HG12 ILE A 108     116.409 125.891 104.528  1.00 46.42           H  
ATOM   1523 HG13 ILE A 108     115.865 125.035 105.931  1.00 46.42           H  
ATOM   1524 HG21 ILE A 108     119.287 125.757 104.503  1.00 46.42           H  
ATOM   1525 HG22 ILE A 108     119.672 124.120 104.046  1.00 46.42           H  
ATOM   1526 HG23 ILE A 108     118.430 125.004 103.170  1.00 46.42           H  
ATOM   1527 HD11 ILE A 108     116.520 127.143 106.765  1.00 46.42           H  
ATOM   1528 HD12 ILE A 108     117.838 126.078 107.231  1.00 46.42           H  
ATOM   1529 HD13 ILE A 108     118.021 127.173 105.851  1.00 46.42           H  
ATOM   1530  N   LEU A 109     118.763 121.320 104.791  1.00 45.73           N  
ATOM   1531  CA  LEU A 109     119.704 120.318 104.278  1.00 45.73           C  
ATOM   1532  C   LEU A 109     118.996 119.131 103.601  1.00 45.73           C  
ATOM   1533  O   LEU A 109     119.514 118.601 102.619  1.00 45.73           O  
ATOM   1534  CB  LEU A 109     120.650 119.842 105.406  1.00 45.73           C  
ATOM   1535  CG  LEU A 109     121.982 120.620 105.496  1.00 45.73           C  
ATOM   1536  CD1 LEU A 109     121.802 122.147 105.551  1.00 45.73           C  
ATOM   1537  CD2 LEU A 109     122.843 120.109 106.668  1.00 45.73           C  
ATOM   1538  H   LEU A 109     118.771 121.500 105.790  1.00 45.73           H  
ATOM   1539  HA  LEU A 109     120.304 120.796 103.500  1.00 45.73           H  
ATOM   1540  HB2 LEU A 109     120.128 119.854 106.364  1.00 45.73           H  
ATOM   1541  HB3 LEU A 109     120.914 118.798 105.236  1.00 45.73           H  
ATOM   1542  HG  LEU A 109     122.538 120.407 104.581  1.00 45.73           H  
ATOM   1543 HD11 LEU A 109     122.649 122.639 106.029  1.00 45.73           H  
ATOM   1544 HD12 LEU A 109     121.720 122.570 104.550  1.00 45.73           H  
ATOM   1545 HD13 LEU A 109     120.904 122.430 106.096  1.00 45.73           H  
ATOM   1546 HD21 LEU A 109     123.836 119.814 106.326  1.00 45.73           H  
ATOM   1547 HD22 LEU A 109     122.980 120.868 107.439  1.00 45.73           H  
ATOM   1548 HD23 LEU A 109     122.403 119.242 107.159  1.00 45.73           H  
ATOM   1549  N   THR A 110     117.808 118.755 104.086  1.00 43.80           N  
ATOM   1550  CA  THR A 110     117.021 117.709 103.451  1.00 43.80           C  
ATOM   1551  C   THR A 110     116.384 118.163 102.118  1.00 43.80           C  
ATOM   1552  O   THR A 110     116.364 117.365 101.182  1.00 43.80           O  
ATOM   1553  CB  THR A 110     115.950 117.101 104.380  1.00 43.80           C  
ATOM   1554  OG1 THR A 110     116.538 116.702 105.606  1.00 43.80           O  
ATOM   1555  CG2 THR A 110     115.321 115.837 103.799  1.00 43.80           C  
ATOM   1556  H   THR A 110     117.419 119.213 104.904  1.00 43.80           H  
ATOM   1557  HA  THR A 110     117.708 116.896 103.210  1.00 43.80           H  
ATOM   1558  HB  THR A 110     115.174 117.839 104.594  1.00 43.80           H  
ATOM   1559 HG21 THR A 110     114.645 115.406 104.525  1.00 43.80           H  
ATOM   1560 HG22 THR A 110     114.748 116.042 102.897  1.00 43.80           H  
ATOM   1561 HG23 THR A 110     116.071 115.085 103.556  1.00 43.80           H  
ATOM   1562  HG1 THR A 110     116.760 117.521 106.089  1.00 43.80           H  
ATOM   1563  N   LEU A 111     115.977 119.436 101.992  1.00 41.52           N  
ATOM   1564  CA  LEU A 111     115.596 120.041 100.709  1.00 41.52           C  
ATOM   1565  C   LEU A 111     116.779 120.051  99.717  1.00 41.52           C  
ATOM   1566  O   LEU A 111     116.603 119.648  98.564  1.00 41.52           O  
ATOM   1567  CB  LEU A 111     115.008 121.454 100.937  1.00 41.52           C  
ATOM   1568  CG  LEU A 111     113.592 121.439 101.561  1.00 41.52           C  
ATOM   1569  CD1 LEU A 111     113.265 122.731 102.338  1.00 41.52           C  
ATOM   1570  CD2 LEU A 111     112.508 121.080 100.525  1.00 41.52           C  
ATOM   1571  H   LEU A 111     115.979 120.058 102.798  1.00 41.52           H  
ATOM   1572  HA  LEU A 111     114.820 119.415 100.267  1.00 41.52           H  
ATOM   1573  HB2 LEU A 111     115.689 122.012 101.578  1.00 41.52           H  
ATOM   1574  HB3 LEU A 111     114.979 122.013 100.000  1.00 41.52           H  
ATOM   1575  HG  LEU A 111     113.590 120.646 102.308  1.00 41.52           H  
ATOM   1576 HD11 LEU A 111     112.409 123.274 101.936  1.00 41.52           H  
ATOM   1577 HD12 LEU A 111     113.020 122.499 103.376  1.00 41.52           H  
ATOM   1578 HD13 LEU A 111     114.104 123.423 102.367  1.00 41.52           H  
ATOM   1579 HD21 LEU A 111     111.822 121.906 100.332  1.00 41.52           H  
ATOM   1580 HD22 LEU A 111     112.934 120.783  99.567  1.00 41.52           H  
ATOM   1581 HD23 LEU A 111     111.900 120.250 100.882  1.00 41.52           H  
ATOM   1582  N   CYS A 112     117.977 120.411 100.202  1.00 43.25           N  
ATOM   1583  CA  CYS A 112     119.232 120.367  99.439  1.00 43.25           C  
ATOM   1584  C   CYS A 112     119.608 118.941  98.977  1.00 43.25           C  
ATOM   1585  O   CYS A 112     120.147 118.785  97.880  1.00 43.25           O  
ATOM   1586  CB  CYS A 112     120.407 120.982 100.220  1.00 43.25           C  
ATOM   1587  SG  CYS A 112     120.063 122.723 100.590  1.00 43.25           S  
ATOM   1588  H   CYS A 112     118.029 120.811 101.137  1.00 43.25           H  
ATOM   1589  HA  CYS A 112     119.082 120.962  98.536  1.00 43.25           H  
ATOM   1590  HB2 CYS A 112     120.599 120.443 101.146  1.00 43.25           H  
ATOM   1591  HB3 CYS A 112     121.323 120.933  99.628  1.00 43.25           H  
ATOM   1592  HG  CYS A 112     120.260 123.135  99.323  1.00 43.25           H  
ATOM   1593  N   LEU A 113     119.297 117.923  99.794  1.00 42.38           N  
ATOM   1594  CA  LEU A 113     119.522 116.511  99.475  1.00 42.38           C  
ATOM   1595  C   LEU A 113     118.436 115.935  98.555  1.00 42.38           C  
ATOM   1596  O   LEU A 113     118.758 115.127  97.685  1.00 42.38           O  
ATOM   1597  CB  LEU A 113     119.621 115.671 100.768  1.00 42.38           C  
ATOM   1598  CG  LEU A 113     120.976 115.793 101.498  1.00 42.38           C  
ATOM   1599  CD1 LEU A 113     120.894 115.228 102.932  1.00 42.38           C  
ATOM   1600  CD2 LEU A 113     122.136 115.169 100.689  1.00 42.38           C  
ATOM   1601  H   LEU A 113     118.957 118.138 100.726  1.00 42.38           H  
ATOM   1602  HA  LEU A 113     120.466 116.427  98.933  1.00 42.38           H  
ATOM   1603  HB2 LEU A 113     118.806 115.959 101.431  1.00 42.38           H  
ATOM   1604  HB3 LEU A 113     119.452 114.616 100.545  1.00 42.38           H  
ATOM   1605  HG  LEU A 113     121.193 116.857 101.602  1.00 42.38           H  
ATOM   1606 HD11 LEU A 113     121.466 114.311 103.070  1.00 42.38           H  
ATOM   1607 HD12 LEU A 113     121.285 115.956 103.644  1.00 42.38           H  
ATOM   1608 HD13 LEU A 113     119.870 115.009 103.239  1.00 42.38           H  
ATOM   1609 HD21 LEU A 113     122.751 114.493 101.284  1.00 42.38           H  
ATOM   1610 HD22 LEU A 113     121.783 114.602  99.826  1.00 42.38           H  
ATOM   1611 HD23 LEU A 113     122.801 115.947 100.313  1.00 42.38           H  
ATOM   1612  N   ILE A 114     117.176 116.353  98.724  1.00 38.69           N  
ATOM   1613  CA  ILE A 114     116.074 115.983  97.837  1.00 38.69           C  
ATOM   1614  C   ILE A 114     116.275 116.536  96.413  1.00 38.69           C  
ATOM   1615  O   ILE A 114     115.979 115.834  95.449  1.00 38.69           O  
ATOM   1616  CB  ILE A 114     114.687 116.399  98.419  1.00 38.69           C  
ATOM   1617  CG1 ILE A 114     114.291 115.440  99.564  1.00 38.69           C  
ATOM   1618  CG2 ILE A 114     113.533 116.493  97.399  1.00 38.69           C  
ATOM   1619  CD1 ILE A 114     113.114 115.921 100.424  1.00 38.69           C  
ATOM   1620  H   ILE A 114     116.950 116.955  99.516  1.00 38.69           H  
ATOM   1621  HA  ILE A 114     116.088 114.895  97.749  1.00 38.69           H  
ATOM   1622  HB  ILE A 114     114.801 117.394  98.853  1.00 38.69           H  
ATOM   1623 HG12 ILE A 114     114.061 114.454  99.158  1.00 38.69           H  
ATOM   1624 HG13 ILE A 114     115.146 115.298 100.224  1.00 38.69           H  
ATOM   1625 HG21 ILE A 114     112.593 116.694  97.904  1.00 38.69           H  
ATOM   1626 HG22 ILE A 114     113.680 117.306  96.687  1.00 38.69           H  
ATOM   1627 HG23 ILE A 114     113.418 115.566  96.841  1.00 38.69           H  
ATOM   1628 HD11 ILE A 114     113.073 115.366 101.360  1.00 38.69           H  
ATOM   1629 HD12 ILE A 114     113.209 116.979 100.676  1.00 38.69           H  
ATOM   1630 HD13 ILE A 114     112.155 115.775  99.927  1.00 38.69           H  
ATOM   1631  N   ALA A 115     116.826 117.750  96.302  1.00 40.59           N  
ATOM   1632  CA  ALA A 115     117.218 118.362  95.036  1.00 40.59           C  
ATOM   1633  C   ALA A 115     118.314 117.547  94.315  1.00 40.59           C  
ATOM   1634  O   ALA A 115     118.170 117.254  93.127  1.00 40.59           O  
ATOM   1635  CB  ALA A 115     117.638 119.813  95.315  1.00 40.59           C  
ATOM   1636  H   ALA A 115     116.983 118.296  97.146  1.00 40.59           H  
ATOM   1637  HA  ALA A 115     116.337 118.383  94.390  1.00 40.59           H  
ATOM   1638  HB1 ALA A 115     117.792 120.367  94.393  1.00 40.59           H  
ATOM   1639  HB2 ALA A 115     116.865 120.346  95.870  1.00 40.59           H  
ATOM   1640  HB3 ALA A 115     118.555 119.866  95.903  1.00 40.59           H  
ATOM   1641  N   LEU A 116     119.335 117.111  95.068  1.00 42.00           N  
ATOM   1642  CA  LEU A 116     120.394 116.213  94.596  1.00 42.00           C  
ATOM   1643  C   LEU A 116     119.839 114.825  94.211  1.00 42.00           C  
ATOM   1644  O   LEU A 116     120.171 114.301  93.148  1.00 42.00           O  
ATOM   1645  CB  LEU A 116     121.496 116.140  95.684  1.00 42.00           C  
ATOM   1646  CG  LEU A 116     122.693 115.193  95.423  1.00 42.00           C  
ATOM   1647  CD1 LEU A 116     123.529 115.615  94.194  1.00 42.00           C  
ATOM   1648  CD2 LEU A 116     123.558 115.032  96.693  1.00 42.00           C  
ATOM   1649  H   LEU A 116     119.396 117.414  96.032  1.00 42.00           H  
ATOM   1650  HA  LEU A 116     120.817 116.661  93.695  1.00 42.00           H  
ATOM   1651  HB2 LEU A 116     121.878 117.145  95.871  1.00 42.00           H  
ATOM   1652  HB3 LEU A 116     121.028 115.830  96.617  1.00 42.00           H  
ATOM   1653  HG  LEU A 116     122.292 114.203  95.211  1.00 42.00           H  
ATOM   1654 HD11 LEU A 116     124.508 116.010  94.465  1.00 42.00           H  
ATOM   1655 HD12 LEU A 116     123.702 114.769  93.530  1.00 42.00           H  
ATOM   1656 HD13 LEU A 116     123.043 116.388  93.601  1.00 42.00           H  
ATOM   1657 HD21 LEU A 116     123.511 114.009  97.066  1.00 42.00           H  
ATOM   1658 HD22 LEU A 116     124.611 115.257  96.523  1.00 42.00           H  
ATOM   1659 HD23 LEU A 116     123.226 115.682  97.503  1.00 42.00           H  
ATOM   1660  N   GLY A 117     118.955 114.276  95.053  1.00 44.36           N  
ATOM   1661  CA  GLY A 117     118.320 112.974  94.864  1.00 44.36           C  
ATOM   1662  C   GLY A 117     117.304 112.970  93.709  1.00 44.36           C  
ATOM   1663  O   GLY A 117     117.009 111.900  93.183  1.00 44.36           O  
ATOM   1664  H   GLY A 117     118.784 114.746  95.942  1.00 44.36           H  
ATOM   1665  HA2 GLY A 117     119.082 112.215  94.680  1.00 44.36           H  
ATOM   1666  HA3 GLY A 117     117.810 112.698  95.787  1.00 44.36           H  
ATOM   1667  N   ARG A 118     116.784 114.135  93.294  1.00 41.90           N  
ATOM   1668  CA  ARG A 118     115.957 114.280  92.094  1.00 41.90           C  
ATOM   1669  C   ARG A 118     116.831 114.522  90.851  1.00 41.90           C  
ATOM   1670  O   ARG A 118     116.496 113.996  89.791  1.00 41.90           O  
ATOM   1671  CB  ARG A 118     114.907 115.400  92.271  1.00 41.90           C  
ATOM   1672  CG  ARG A 118     113.698 115.007  93.143  1.00 41.90           C  
ATOM   1673  CD  ARG A 118     112.709 116.174  93.348  1.00 41.90           C  
ATOM   1674  NE  ARG A 118     111.370 115.738  93.817  1.00 41.90           N  
ATOM   1675  CZ  ARG A 118     110.258 116.494  93.935  1.00 41.90           C  
ATOM   1676  NH1 ARG A 118     109.094 115.926  94.260  1.00 41.90           N  
ATOM   1677  NH2 ARG A 118     110.279 117.811  93.733  1.00 41.90           N1+
ATOM   1678  H   ARG A 118     116.988 114.974  93.825  1.00 41.90           H  
ATOM   1679  HA  ARG A 118     115.417 113.350  91.904  1.00 41.90           H  
ATOM   1680  HB2 ARG A 118     115.381 116.312  92.640  1.00 41.90           H  
ATOM   1681  HB3 ARG A 118     114.504 115.643  91.289  1.00 41.90           H  
ATOM   1682  HG2 ARG A 118     113.210 114.105  92.770  1.00 41.90           H  
ATOM   1683  HG3 ARG A 118     114.110 114.744  94.115  1.00 41.90           H  
ATOM   1684  HD2 ARG A 118     113.103 116.778  94.166  1.00 41.90           H  
ATOM   1685  HD3 ARG A 118     112.665 116.821  92.472  1.00 41.90           H  
ATOM   1686  HE  ARG A 118     111.333 114.747  94.013  1.00 41.90           H  
ATOM   1687 HH11 ARG A 118     108.993 114.933  94.403  1.00 41.90           H  
ATOM   1688 HH12 ARG A 118     108.265 116.492  94.409  1.00 41.90           H  
ATOM   1689 HH21 ARG A 118     111.169 118.318  93.818  1.00 41.90           H  
ATOM   1690 HH22 ARG A 118     109.454 118.399  93.698  1.00 41.90           H  
ATOM   1691  N   TYR A 119     117.937 115.269  90.981  1.00 45.44           N  
ATOM   1692  CA  TYR A 119     118.896 115.468  89.891  1.00 45.44           C  
ATOM   1693  C   TYR A 119     119.607 114.161  89.496  1.00 45.44           C  
ATOM   1694  O   TYR A 119     119.634 113.831  88.311  1.00 45.44           O  
ATOM   1695  CB  TYR A 119     119.879 116.608  90.232  1.00 45.44           C  
ATOM   1696  CG  TYR A 119     120.996 116.796  89.221  1.00 45.44           C  
ATOM   1697  CD1 TYR A 119     120.703 117.321  87.945  1.00 45.44           C  
ATOM   1698  CD2 TYR A 119     122.312 116.382  89.523  1.00 45.44           C  
ATOM   1699  CE1 TYR A 119     121.712 117.390  86.967  1.00 45.44           C  
ATOM   1700  CE2 TYR A 119     123.320 116.461  88.542  1.00 45.44           C  
ATOM   1701  CZ  TYR A 119     123.014 116.954  87.259  1.00 45.44           C  
ATOM   1702  OH  TYR A 119     123.959 116.988  86.281  1.00 45.44           O  
ATOM   1703  H   TYR A 119     118.151 115.718  91.866  1.00 45.44           H  
ATOM   1704  HA  TYR A 119     118.327 115.788  89.016  1.00 45.44           H  
ATOM   1705  HB2 TYR A 119     119.327 117.543  90.302  1.00 45.44           H  
ATOM   1706  HB3 TYR A 119     120.324 116.440  91.214  1.00 45.44           H  
ATOM   1707  HD1 TYR A 119     119.700 117.634  87.694  1.00 45.44           H  
ATOM   1708  HD2 TYR A 119     122.552 115.978  90.496  1.00 45.44           H  
ATOM   1709  HE1 TYR A 119     121.485 117.733  85.970  1.00 45.44           H  
ATOM   1710  HE2 TYR A 119     124.322 116.128  88.772  1.00 45.44           H  
ATOM   1711  HH  TYR A 119     124.653 116.318  86.413  1.00 45.44           H  
ATOM   1712  N   LEU A 120     120.120 113.411  90.485  1.00 47.10           N  
ATOM   1713  CA  LEU A 120     120.798 112.131  90.256  1.00 47.10           C  
ATOM   1714  C   LEU A 120     119.890 111.093  89.582  1.00 47.10           C  
ATOM   1715  O   LEU A 120     120.379 110.336  88.755  1.00 47.10           O  
ATOM   1716  CB  LEU A 120     121.357 111.545  91.573  1.00 47.10           C  
ATOM   1717  CG  LEU A 120     122.648 112.204  92.101  1.00 47.10           C  
ATOM   1718  CD1 LEU A 120     123.050 111.577  93.453  1.00 47.10           C  
ATOM   1719  CD2 LEU A 120     123.809 112.142  91.086  1.00 47.10           C  
ATOM   1720  H   LEU A 120     120.093 113.751  91.446  1.00 47.10           H  
ATOM   1721  HA  LEU A 120     121.617 112.319  89.561  1.00 47.10           H  
ATOM   1722  HB2 LEU A 120     120.579 111.586  92.336  1.00 47.10           H  
ATOM   1723  HB3 LEU A 120     121.577 110.486  91.428  1.00 47.10           H  
ATOM   1724  HG  LEU A 120     122.428 113.256  92.283  1.00 47.10           H  
ATOM   1725 HD11 LEU A 120     123.287 112.345  94.189  1.00 47.10           H  
ATOM   1726 HD12 LEU A 120     122.257 110.960  93.874  1.00 47.10           H  
ATOM   1727 HD13 LEU A 120     123.926 110.934  93.366  1.00 47.10           H  
ATOM   1728 HD21 LEU A 120     124.772 111.951  91.561  1.00 47.10           H  
ATOM   1729 HD22 LEU A 120     123.661 111.357  90.343  1.00 47.10           H  
ATOM   1730 HD23 LEU A 120     123.907 113.088  90.551  1.00 47.10           H  
ATOM   1731  N   LEU A 121     118.594 111.091  89.916  1.00 45.44           N  
ATOM   1732  CA  LEU A 121     117.609 110.204  89.301  1.00 45.44           C  
ATOM   1733  C   LEU A 121     117.374 110.559  87.818  1.00 45.44           C  
ATOM   1734  O   LEU A 121     117.363 109.665  86.976  1.00 45.44           O  
ATOM   1735  CB  LEU A 121     116.321 110.238  90.163  1.00 45.44           C  
ATOM   1736  CG  LEU A 121     115.300 109.098  89.922  1.00 45.44           C  
ATOM   1737  CD1 LEU A 121     114.360 108.934  91.140  1.00 45.44           C  
ATOM   1738  CD2 LEU A 121     114.502 109.249  88.608  1.00 45.44           C  
ATOM   1739  H   LEU A 121     118.258 111.755  90.597  1.00 45.44           H  
ATOM   1740  HA  LEU A 121     118.014 109.190  89.334  1.00 45.44           H  
ATOM   1741  HB2 LEU A 121     116.651 110.157  91.200  1.00 45.44           H  
ATOM   1742  HB3 LEU A 121     115.831 111.210  90.089  1.00 45.44           H  
ATOM   1743  HG  LEU A 121     115.869 108.170  89.849  1.00 45.44           H  
ATOM   1744 HD11 LEU A 121     113.318 109.149  90.904  1.00 45.44           H  
ATOM   1745 HD12 LEU A 121     114.401 107.913  91.521  1.00 45.44           H  
ATOM   1746 HD13 LEU A 121     114.630 109.592  91.967  1.00 45.44           H  
ATOM   1747 HD21 LEU A 121     113.447 108.999  88.717  1.00 45.44           H  
ATOM   1748 HD22 LEU A 121     114.548 110.262  88.210  1.00 45.44           H  
ATOM   1749 HD23 LEU A 121     114.900 108.584  87.840  1.00 45.44           H  
ATOM   1750  N   ILE A 122     117.184 111.854  87.533  1.00 44.72           N  
ATOM   1751  CA  ILE A 122     116.740 112.342  86.226  1.00 44.72           C  
ATOM   1752  C   ILE A 122     117.897 112.572  85.223  1.00 44.72           C  
ATOM   1753  O   ILE A 122     117.690 112.420  84.016  1.00 44.72           O  
ATOM   1754  CB  ILE A 122     115.875 113.633  86.418  1.00 44.72           C  
ATOM   1755  CG1 ILE A 122     114.548 113.276  87.137  1.00 44.72           C  
ATOM   1756  CG2 ILE A 122     115.578 114.446  85.138  1.00 44.72           C  
ATOM   1757  CD1 ILE A 122     113.763 114.479  87.679  1.00 44.72           C  
ATOM   1758  H   ILE A 122     117.224 112.536  88.279  1.00 44.72           H  
ATOM   1759  HA  ILE A 122     116.099 111.581  85.774  1.00 44.72           H  
ATOM   1760  HB  ILE A 122     116.434 114.296  87.081  1.00 44.72           H  
ATOM   1761 HG12 ILE A 122     113.912 112.706  86.458  1.00 44.72           H  
ATOM   1762 HG13 ILE A 122     114.743 112.612  87.979  1.00 44.72           H  
ATOM   1763 HG21 ILE A 122     114.891 115.269  85.324  1.00 44.72           H  
ATOM   1764 HG22 ILE A 122     116.481 114.899  84.738  1.00 44.72           H  
ATOM   1765 HG23 ILE A 122     115.137 113.820  84.361  1.00 44.72           H  
ATOM   1766 HD11 ILE A 122     113.095 114.170  88.483  1.00 44.72           H  
ATOM   1767 HD12 ILE A 122     114.429 115.240  88.084  1.00 44.72           H  
ATOM   1768 HD13 ILE A 122     113.150 114.936  86.902  1.00 44.72           H  
ATOM   1769  N   ALA A 123     119.086 112.951  85.711  1.00 49.21           N  
ATOM   1770  CA  ALA A 123     120.227 113.301  84.862  1.00 49.21           C  
ATOM   1771  C   ALA A 123     121.324 112.231  84.838  1.00 49.21           C  
ATOM   1772  O   ALA A 123     122.026 112.130  83.832  1.00 49.21           O  
ATOM   1773  CB  ALA A 123     120.820 114.633  85.341  1.00 49.21           C  
ATOM   1774  H   ALA A 123     119.199 113.104  86.711  1.00 49.21           H  
ATOM   1775  HA  ALA A 123     119.910 113.449  83.829  1.00 49.21           H  
ATOM   1776  HB1 ALA A 123     121.627 114.962  84.684  1.00 49.21           H  
ATOM   1777  HB2 ALA A 123     120.068 115.421  85.354  1.00 49.21           H  
ATOM   1778  HB3 ALA A 123     121.241 114.550  86.344  1.00 49.21           H  
ATOM   1779  N   HIS A 124     121.512 111.488  85.936  1.00 56.16           N  
ATOM   1780  CA  HIS A 124     122.677 110.613  86.128  1.00 56.16           C  
ATOM   1781  C   HIS A 124     122.301 109.246  86.749  1.00 56.16           C  
ATOM   1782  O   HIS A 124     122.950 108.860  87.723  1.00 56.16           O  
ATOM   1783  CB  HIS A 124     123.742 111.343  86.995  1.00 56.16           C  
ATOM   1784  CG  HIS A 124     124.376 112.620  86.487  1.00 56.16           C  
ATOM   1785  ND1 HIS A 124     124.399 113.014  85.159  1.00 56.16           N  
ATOM   1786  CD2 HIS A 124     125.049 113.612  87.167  1.00 56.16           C  
ATOM   1787  CE1 HIS A 124     125.066 114.166  85.086  1.00 56.16           C  
ATOM   1788  NE2 HIS A 124     125.476 114.596  86.274  1.00 56.16           N  
ATOM   1789  H   HIS A 124     120.875 111.566  86.718  1.00 56.16           H  
ATOM   1790  HA  HIS A 124     123.140 110.371  85.170  1.00 56.16           H  
ATOM   1791  HB2 HIS A 124     123.318 111.561  87.976  1.00 56.16           H  
ATOM   1792  HB3 HIS A 124     124.577 110.668  87.179  1.00 56.16           H  
ATOM   1793  HD1 HIS A 124     123.955 112.482  84.330  1.00 56.16           H  
ATOM   1794  HD2 HIS A 124     125.221 113.626  88.233  1.00 56.16           H  
ATOM   1795  HE1 HIS A 124     125.230 114.711  84.165  1.00 56.16           H  
ATOM   1796  N   PRO A 125     121.245 108.551  86.252  1.00 54.53           N  
ATOM   1797  CA  PRO A 125     120.559 107.459  86.985  1.00 54.53           C  
ATOM   1798  C   PRO A 125     121.442 106.368  87.624  1.00 54.53           C  
ATOM   1799  O   PRO A 125     121.194 106.003  88.772  1.00 54.53           O  
ATOM   1800  CB  PRO A 125     119.547 106.890  85.970  1.00 54.53           C  
ATOM   1801  CG  PRO A 125     119.996 107.410  84.612  1.00 54.53           C  
ATOM   1802  CD  PRO A 125     120.607 108.762  84.953  1.00 54.53           C  
ATOM   1803  HA  PRO A 125     119.998 107.919  87.801  1.00 54.53           H  
ATOM   1804  HB2 PRO A 125     119.465 105.802  85.989  1.00 54.53           H  
ATOM   1805  HB3 PRO A 125     118.557 107.286  86.201  1.00 54.53           H  
ATOM   1806  HG2 PRO A 125     120.762 106.752  84.200  1.00 54.53           H  
ATOM   1807  HG3 PRO A 125     119.184 107.474  83.886  1.00 54.53           H  
ATOM   1808  HD2 PRO A 125     121.296 109.098  84.176  1.00 54.53           H  
ATOM   1809  HD3 PRO A 125     119.819 109.511  85.063  1.00 54.53           H  
ATOM   1810  N   LYS A 126     122.493 105.920  86.917  1.00 61.26           N  
ATOM   1811  CA  LYS A 126     123.482 104.957  87.420  1.00 61.26           C  
ATOM   1812  C   LYS A 126     124.232 105.432  88.684  1.00 61.26           C  
ATOM   1813  O   LYS A 126     124.630 104.595  89.491  1.00 61.26           O  
ATOM   1814  CB  LYS A 126     124.456 104.568  86.275  1.00 61.26           C  
ATOM   1815  CG  LYS A 126     125.569 103.566  86.669  1.00 61.26           C  
ATOM   1816  CD  LYS A 126     126.406 103.068  85.475  1.00 61.26           C  
ATOM   1817  CE  LYS A 126     127.473 102.011  85.842  1.00 61.26           C  
ATOM   1818  NZ  LYS A 126     128.596 102.557  86.632  1.00 61.26           N1+
ATOM   1819  H   LYS A 126     122.632 106.270  85.982  1.00 61.26           H  
ATOM   1820  HA  LYS A 126     122.929 104.060  87.709  1.00 61.26           H  
ATOM   1821  HB2 LYS A 126     123.873 104.138  85.460  1.00 61.26           H  
ATOM   1822  HB3 LYS A 126     124.924 105.469  85.874  1.00 61.26           H  
ATOM   1823  HG2 LYS A 126     126.231 104.034  87.397  1.00 61.26           H  
ATOM   1824  HG3 LYS A 126     125.115 102.713  87.177  1.00 61.26           H  
ATOM   1825  HD2 LYS A 126     125.733 102.629  84.736  1.00 61.26           H  
ATOM   1826  HD3 LYS A 126     126.870 103.917  84.968  1.00 61.26           H  
ATOM   1827  HE2 LYS A 126     127.013 101.186  86.389  1.00 61.26           H  
ATOM   1828  HE3 LYS A 126     127.885 101.581  84.926  1.00 61.26           H  
ATOM   1829  HZ1 LYS A 126     129.256 101.823  86.848  1.00 61.26           H  
ATOM   1830  HZ2 LYS A 126     129.075 103.284  86.122  1.00 61.26           H  
ATOM   1831  HZ3 LYS A 126     128.269 102.947  87.519  1.00 61.26           H  
ATOM   1832  N   LEU A 127     124.408 106.750  88.852  1.00 62.27           N  
ATOM   1833  CA  LEU A 127     125.117 107.326  89.991  1.00 62.27           C  
ATOM   1834  C   LEU A 127     124.247 107.387  91.257  1.00 62.27           C  
ATOM   1835  O   LEU A 127     124.813 107.446  92.347  1.00 62.27           O  
ATOM   1836  CB  LEU A 127     125.669 108.727  89.644  1.00 62.27           C  
ATOM   1837  CG  LEU A 127     126.662 108.766  88.458  1.00 62.27           C  
ATOM   1838  CD1 LEU A 127     127.129 110.211  88.179  1.00 62.27           C  
ATOM   1839  CD2 LEU A 127     127.860 107.815  88.657  1.00 62.27           C  
ATOM   1840  H   LEU A 127     123.964 107.412  88.221  1.00 62.27           H  
ATOM   1841  HA  LEU A 127     125.960 106.677  90.229  1.00 62.27           H  
ATOM   1842  HB2 LEU A 127     124.837 109.403  89.446  1.00 62.27           H  
ATOM   1843  HB3 LEU A 127     126.168 109.134  90.526  1.00 62.27           H  
ATOM   1844  HG  LEU A 127     126.127 108.436  87.567  1.00 62.27           H  
ATOM   1845 HD11 LEU A 127     127.019 110.464  87.123  1.00 62.27           H  
ATOM   1846 HD12 LEU A 127     126.558 110.948  88.745  1.00 62.27           H  
ATOM   1847 HD13 LEU A 127     128.177 110.370  88.436  1.00 62.27           H  
ATOM   1848 HD21 LEU A 127     128.781 108.212  88.226  1.00 62.27           H  
ATOM   1849 HD22 LEU A 127     128.058 107.627  89.712  1.00 62.27           H  
ATOM   1850 HD23 LEU A 127     127.676 106.853  88.179  1.00 62.27           H  
ATOM   1851  N   PHE A 128     122.910 107.339  91.130  1.00 56.52           N  
ATOM   1852  CA  PHE A 128     121.992 107.406  92.275  1.00 56.52           C  
ATOM   1853  C   PHE A 128     122.263 106.360  93.390  1.00 56.52           C  
ATOM   1854  O   PHE A 128     122.452 106.773  94.535  1.00 56.52           O  
ATOM   1855  CB  PHE A 128     120.511 107.496  91.823  1.00 56.52           C  
ATOM   1856  CG  PHE A 128     119.496 107.512  92.959  1.00 56.52           C  
ATOM   1857  CD1 PHE A 128     119.281 108.699  93.691  1.00 56.52           C  
ATOM   1858  CD2 PHE A 128     118.922 106.310  93.428  1.00 56.52           C  
ATOM   1859  CE1 PHE A 128     118.496 108.680  94.836  1.00 56.52           C  
ATOM   1860  CE2 PHE A 128     118.145 106.310  94.579  1.00 56.52           C  
ATOM   1861  CZ  PHE A 128     117.939 107.489  95.284  1.00 56.52           C  
ATOM   1862  H   PHE A 128     122.503 107.219  90.210  1.00 56.52           H  
ATOM   1863  HA  PHE A 128     122.206 108.367  92.748  1.00 56.52           H  
ATOM   1864  HB2 PHE A 128     120.373 108.415  91.253  1.00 56.52           H  
ATOM   1865  HB3 PHE A 128     120.263 106.691  91.132  1.00 56.52           H  
ATOM   1866  HD1 PHE A 128     119.741 109.626  93.381  1.00 56.52           H  
ATOM   1867  HD2 PHE A 128     119.100 105.380  92.907  1.00 56.52           H  
ATOM   1868  HE1 PHE A 128     118.346 109.593  95.396  1.00 56.52           H  
ATOM   1869  HE2 PHE A 128     117.716 105.385  94.934  1.00 56.52           H  
ATOM   1870  HZ  PHE A 128     117.359 107.486  96.193  1.00 56.52           H  
ATOM   1871  N   PRO A 129     122.379 105.053  93.049  1.00 61.90           N  
ATOM   1872  CA  PRO A 129     122.784 104.029  94.029  1.00 61.90           C  
ATOM   1873  C   PRO A 129     124.298 103.932  94.305  1.00 61.90           C  
ATOM   1874  O   PRO A 129     124.658 103.218  95.242  1.00 61.90           O  
ATOM   1875  CB  PRO A 129     122.245 102.724  93.420  1.00 61.90           C  
ATOM   1876  CG  PRO A 129     122.319 102.955  91.919  1.00 61.90           C  
ATOM   1877  CD  PRO A 129     121.960 104.430  91.786  1.00 61.90           C  
ATOM   1878  HA  PRO A 129     122.295 104.208  94.988  1.00 61.90           H  
ATOM   1879  HB2 PRO A 129     122.797 101.834  93.726  1.00 61.90           H  
ATOM   1880  HB3 PRO A 129     121.206 102.585  93.721  1.00 61.90           H  
ATOM   1881  HG2 PRO A 129     123.343 102.799  91.574  1.00 61.90           H  
ATOM   1882  HG3 PRO A 129     121.670 102.298  91.340  1.00 61.90           H  
ATOM   1883  HD2 PRO A 129     122.430 104.853  90.903  1.00 61.90           H  
ATOM   1884  HD3 PRO A 129     120.882 104.535  91.671  1.00 61.90           H  
ATOM   1885  N   GLN A 130     125.149 104.616  93.519  1.00 69.39           N  
ATOM   1886  CA  GLN A 130     126.575 104.762  93.831  1.00 69.39           C  
ATOM   1887  C   GLN A 130     126.818 105.816  94.929  1.00 69.39           C  
ATOM   1888  O   GLN A 130     127.866 105.768  95.562  1.00 69.39           O  
ATOM   1889  CB  GLN A 130     127.402 105.104  92.572  1.00 69.39           C  
ATOM   1890  CG  GLN A 130     127.430 103.992  91.495  1.00 69.39           C  
ATOM   1891  CD  GLN A 130     128.342 104.298  90.298  1.00 69.39           C  
ATOM   1892  OE1 GLN A 130     128.141 103.784  89.197  1.00 69.39           O  
ATOM   1893  NE2 GLN A 130     129.374 105.115  90.483  1.00 69.39           N  
ATOM   1894  H   GLN A 130     124.802 105.186  92.761  1.00 69.39           H  
ATOM   1895  HA  GLN A 130     126.948 103.813  94.224  1.00 69.39           H  
ATOM   1896  HB2 GLN A 130     127.054 106.040  92.139  1.00 69.39           H  
ATOM   1897  HB3 GLN A 130     128.423 105.298  92.906  1.00 69.39           H  
ATOM   1898  HG2 GLN A 130     127.770 103.057  91.942  1.00 69.39           H  
ATOM   1899  HG3 GLN A 130     126.422 103.802  91.129  1.00 69.39           H  
ATOM   1900 HE21 GLN A 130     129.560 105.505  91.396  1.00 69.39           H  
ATOM   1901 HE22 GLN A 130     130.013 105.327  89.733  1.00 69.39           H  
ATOM   1902  N   VAL A 131     125.863 106.737  95.126  1.00 63.15           N  
ATOM   1903  CA  VAL A 131     125.902 107.777  96.153  1.00 63.15           C  
ATOM   1904  C   VAL A 131     124.986 107.377  97.326  1.00 63.15           C  
ATOM   1905  O   VAL A 131     125.463 107.178  98.443  1.00 63.15           O  
ATOM   1906  CB  VAL A 131     125.458 109.152  95.562  1.00 63.15           C  
ATOM   1907  CG1 VAL A 131     125.210 110.267  96.602  1.00 63.15           C  
ATOM   1908  CG2 VAL A 131     126.481 109.646  94.520  1.00 63.15           C  
ATOM   1909  H   VAL A 131     125.078 106.763  94.492  1.00 63.15           H  
ATOM   1910  HA  VAL A 131     126.915 107.884  96.549  1.00 63.15           H  
ATOM   1911  HB  VAL A 131     124.516 109.007  95.030  1.00 63.15           H  
ATOM   1912 HG11 VAL A 131     124.997 111.220  96.116  1.00 63.15           H  
ATOM   1913 HG12 VAL A 131     124.357 110.054  97.248  1.00 63.15           H  
ATOM   1914 HG13 VAL A 131     126.082 110.414  97.240  1.00 63.15           H  
ATOM   1915 HG21 VAL A 131     126.186 110.601  94.087  1.00 63.15           H  
ATOM   1916 HG22 VAL A 131     127.465 109.781  94.970  1.00 63.15           H  
ATOM   1917 HG23 VAL A 131     126.593 108.940  93.697  1.00 63.15           H  
ATOM   1918  N   PHE A 132     123.686 107.184  97.057  1.00 61.69           N  
ATOM   1919  CA  PHE A 132     122.716 106.696  98.036  1.00 61.69           C  
ATOM   1920  C   PHE A 132     122.841 105.166  98.131  1.00 61.69           C  
ATOM   1921  O   PHE A 132     121.984 104.436  97.626  1.00 61.69           O  
ATOM   1922  CB  PHE A 132     121.289 107.164  97.672  1.00 61.69           C  
ATOM   1923  CG  PHE A 132     121.062 108.663  97.780  1.00 61.69           C  
ATOM   1924  CD1 PHE A 132     121.266 109.504  96.664  1.00 61.69           C  
ATOM   1925  CD2 PHE A 132     120.807 109.251  99.038  1.00 61.69           C  
ATOM   1926  CE1 PHE A 132     121.136 110.881  96.797  1.00 61.69           C  
ATOM   1927  CE2 PHE A 132     120.686 110.630  99.150  1.00 61.69           C  
ATOM   1928  CZ  PHE A 132     120.839 111.441  98.033  1.00 61.69           C  
ATOM   1929  H   PHE A 132     123.342 107.288  96.108  1.00 61.69           H  
ATOM   1930  HA  PHE A 132     122.952 107.107  99.021  1.00 61.69           H  
ATOM   1931  HB2 PHE A 132     121.018 106.836  96.668  1.00 61.69           H  
ATOM   1932  HB3 PHE A 132     120.576 106.680  98.341  1.00 61.69           H  
ATOM   1933  HD1 PHE A 132     121.520 109.081  95.702  1.00 61.69           H  
ATOM   1934  HD2 PHE A 132     120.712 108.641  99.925  1.00 61.69           H  
ATOM   1935  HE1 PHE A 132     121.282 111.528  95.944  1.00 61.69           H  
ATOM   1936  HE2 PHE A 132     120.488 111.077 100.114  1.00 61.69           H  
ATOM   1937  HZ  PHE A 132     120.749 112.514  98.132  1.00 61.69           H  
ATOM   1938  N   SER A 133     123.960 104.717  98.708  1.00 60.48           N  
ATOM   1939  CA  SER A 133     124.394 103.329  98.814  1.00 60.48           C  
ATOM   1940  C   SER A 133     123.608 102.540  99.892  1.00 60.48           C  
ATOM   1941  O   SER A 133     122.504 102.937 100.268  1.00 60.48           O  
ATOM   1942  CB  SER A 133     125.932 103.342  98.986  1.00 60.48           C  
ATOM   1943  OG  SER A 133     126.321 103.758 100.285  1.00 60.48           O  
ATOM   1944  H   SER A 133     124.638 105.413  99.011  1.00 60.48           H  
ATOM   1945  HA  SER A 133     124.180 102.851  97.857  1.00 60.48           H  
ATOM   1946  HB2 SER A 133     126.341 102.347  98.802  1.00 60.48           H  
ATOM   1947  HB3 SER A 133     126.395 103.993  98.240  1.00 60.48           H  
ATOM   1948  HG  SER A 133     127.147 104.255 100.200  1.00 60.48           H  
ATOM   1949  N   ALA A 134     124.168 101.410 100.355  1.00 60.39           N  
ATOM   1950  CA  ALA A 134     123.581 100.570 101.403  1.00 60.39           C  
ATOM   1951  C   ALA A 134     123.523 101.299 102.756  1.00 60.39           C  
ATOM   1952  O   ALA A 134     122.434 101.514 103.280  1.00 60.39           O  
ATOM   1953  CB  ALA A 134     124.357  99.247 101.505  1.00 60.39           C  
ATOM   1954  H   ALA A 134     125.098 101.167 100.050  1.00 60.39           H  
ATOM   1955  HA  ALA A 134     122.553 100.338 101.116  1.00 60.39           H  
ATOM   1956  HB1 ALA A 134     123.944  98.614 102.292  1.00 60.39           H  
ATOM   1957  HB2 ALA A 134     124.298  98.680 100.575  1.00 60.39           H  
ATOM   1958  HB3 ALA A 134     125.412  99.403 101.732  1.00 60.39           H  
ATOM   1959  N   LYS A 135     124.694 101.715 103.259  1.00 60.79           N  
ATOM   1960  CA  LYS A 135     124.801 102.570 104.446  1.00 60.79           C  
ATOM   1961  C   LYS A 135     124.487 104.044 104.112  1.00 60.79           C  
ATOM   1962  O   LYS A 135     124.181 104.808 105.021  1.00 60.79           O  
ATOM   1963  CB  LYS A 135     126.224 102.453 105.054  1.00 60.79           C  
ATOM   1964  CG  LYS A 135     126.585 101.056 105.618  1.00 60.79           C  
ATOM   1965  CD  LYS A 135     128.081 100.895 105.988  1.00 60.79           C  
ATOM   1966  CE  LYS A 135     128.545 101.549 107.313  1.00 60.79           C  
ATOM   1967  NZ  LYS A 135     128.331 100.688 108.498  1.00 60.79           N1+
ATOM   1968  H   LYS A 135     125.547 101.527 102.757  1.00 60.79           H  
ATOM   1969  HA  LYS A 135     124.074 102.242 105.193  1.00 60.79           H  
ATOM   1970  HB2 LYS A 135     126.954 102.746 104.297  1.00 60.79           H  
ATOM   1971  HB3 LYS A 135     126.326 103.187 105.857  1.00 60.79           H  
ATOM   1972  HG2 LYS A 135     125.952 100.834 106.478  1.00 60.79           H  
ATOM   1973  HG3 LYS A 135     126.338 100.298 104.874  1.00 60.79           H  
ATOM   1974  HD2 LYS A 135     128.341  99.834 105.972  1.00 60.79           H  
ATOM   1975  HD3 LYS A 135     128.677 101.325 105.181  1.00 60.79           H  
ATOM   1976  HE2 LYS A 135     129.618 101.743 107.252  1.00 60.79           H  
ATOM   1977  HE3 LYS A 135     128.069 102.520 107.459  1.00 60.79           H  
ATOM   1978  HZ1 LYS A 135     128.685 101.156 109.324  1.00 60.79           H  
ATOM   1979  HZ2 LYS A 135     127.349 100.496 108.635  1.00 60.79           H  
ATOM   1980  HZ3 LYS A 135     128.833  99.815 108.397  1.00 60.79           H  
ATOM   1981  N   GLY A 136     124.605 104.428 102.832  1.00 58.23           N  
ATOM   1982  CA  GLY A 136     124.742 105.824 102.415  1.00 58.23           C  
ATOM   1983  C   GLY A 136     123.465 106.638 102.614  1.00 58.23           C  
ATOM   1984  O   GLY A 136     123.556 107.833 102.875  1.00 58.23           O  
ATOM   1985  H   GLY A 136     124.863 103.742 102.137  1.00 58.23           H  
ATOM   1986  HA2 GLY A 136     125.567 106.294 102.951  1.00 58.23           H  
ATOM   1987  HA3 GLY A 136     125.003 105.864 101.358  1.00 58.23           H  
ATOM   1988  N   ILE A 137     122.287 106.003 102.526  1.00 55.64           N  
ATOM   1989  CA  ILE A 137     121.023 106.677 102.801  1.00 55.64           C  
ATOM   1990  C   ILE A 137     120.886 107.058 104.288  1.00 55.64           C  
ATOM   1991  O   ILE A 137     120.737 108.240 104.567  1.00 55.64           O  
ATOM   1992  CB  ILE A 137     119.782 105.896 102.272  1.00 55.64           C  
ATOM   1993  CG1 ILE A 137     118.430 106.598 102.558  1.00 55.64           C  
ATOM   1994  CG2 ILE A 137     119.723 104.423 102.731  1.00 55.64           C  
ATOM   1995  CD1 ILE A 137     118.354 108.060 102.089  1.00 55.64           C  
ATOM   1996  H   ILE A 137     122.272 105.010 102.355  1.00 55.64           H  
ATOM   1997  HA  ILE A 137     121.059 107.618 102.247  1.00 55.64           H  
ATOM   1998  HB  ILE A 137     119.887 105.880 101.187  1.00 55.64           H  
ATOM   1999 HG12 ILE A 137     117.631 106.048 102.066  1.00 55.64           H  
ATOM   2000 HG13 ILE A 137     118.197 106.560 103.624  1.00 55.64           H  
ATOM   2001 HG21 ILE A 137     118.890 103.902 102.260  1.00 55.64           H  
ATOM   2002 HG22 ILE A 137     120.630 103.874 102.473  1.00 55.64           H  
ATOM   2003 HG23 ILE A 137     119.575 104.336 103.807  1.00 55.64           H  
ATOM   2004 HD11 ILE A 137     117.360 108.473 102.264  1.00 55.64           H  
ATOM   2005 HD12 ILE A 137     119.044 108.706 102.630  1.00 55.64           H  
ATOM   2006 HD13 ILE A 137     118.566 108.157 101.025  1.00 55.64           H  
ATOM   2007  N   VAL A 138     121.019 106.093 105.210  1.00 55.91           N  
ATOM   2008  CA  VAL A 138     120.947 106.363 106.648  1.00 55.91           C  
ATOM   2009  C   VAL A 138     122.095 107.277 107.132  1.00 55.91           C  
ATOM   2010  O   VAL A 138     121.842 108.143 107.962  1.00 55.91           O  
ATOM   2011  CB  VAL A 138     120.854 105.053 107.487  1.00 55.91           C  
ATOM   2012  CG1 VAL A 138     122.020 104.070 107.271  1.00 55.91           C  
ATOM   2013  CG2 VAL A 138     120.653 105.309 108.995  1.00 55.91           C  
ATOM   2014  H   VAL A 138     121.244 105.152 104.935  1.00 55.91           H  
ATOM   2015  HA  VAL A 138     120.022 106.919 106.818  1.00 55.91           H  
ATOM   2016  HB  VAL A 138     119.949 104.543 107.155  1.00 55.91           H  
ATOM   2017 HG11 VAL A 138     121.890 103.174 107.879  1.00 55.91           H  
ATOM   2018 HG12 VAL A 138     122.080 103.743 106.234  1.00 55.91           H  
ATOM   2019 HG13 VAL A 138     122.979 104.510 107.546  1.00 55.91           H  
ATOM   2020 HG21 VAL A 138     120.446 104.383 109.532  1.00 55.91           H  
ATOM   2021 HG22 VAL A 138     121.532 105.760 109.458  1.00 55.91           H  
ATOM   2022 HG23 VAL A 138     119.813 105.981 109.173  1.00 55.91           H  
ATOM   2023  N   LEU A 139     123.290 107.140 106.531  1.00 57.43           N  
ATOM   2024  CA  LEU A 139     124.414 108.059 106.717  1.00 57.43           C  
ATOM   2025  C   LEU A 139     124.030 109.504 106.351  1.00 57.43           C  
ATOM   2026  O   LEU A 139     124.172 110.389 107.187  1.00 57.43           O  
ATOM   2027  CB  LEU A 139     125.648 107.550 105.935  1.00 57.43           C  
ATOM   2028  CG  LEU A 139     126.933 108.402 106.065  1.00 57.43           C  
ATOM   2029  CD1 LEU A 139     127.396 108.558 107.529  1.00 57.43           C  
ATOM   2030  CD2 LEU A 139     128.053 107.850 105.156  1.00 57.43           C  
ATOM   2031  H   LEU A 139     123.429 106.387 105.869  1.00 57.43           H  
ATOM   2032  HA  LEU A 139     124.667 108.038 107.775  1.00 57.43           H  
ATOM   2033  HB2 LEU A 139     125.871 106.531 106.252  1.00 57.43           H  
ATOM   2034  HB3 LEU A 139     125.381 107.492 104.881  1.00 57.43           H  
ATOM   2035  HG  LEU A 139     126.715 109.405 105.693  1.00 57.43           H  
ATOM   2036 HD11 LEU A 139     128.479 108.507 107.639  1.00 57.43           H  
ATOM   2037 HD12 LEU A 139     127.092 109.529 107.924  1.00 57.43           H  
ATOM   2038 HD13 LEU A 139     126.971 107.797 108.184  1.00 57.43           H  
ATOM   2039 HD21 LEU A 139     128.433 108.632 104.498  1.00 57.43           H  
ATOM   2040 HD22 LEU A 139     128.904 107.469 105.721  1.00 57.43           H  
ATOM   2041 HD23 LEU A 139     127.705 107.037 104.518  1.00 57.43           H  
ATOM   2042  N   ALA A 140     123.486 109.702 105.141  1.00 54.72           N  
ATOM   2043  CA  ALA A 140     122.974 110.991 104.676  1.00 54.72           C  
ATOM   2044  C   ALA A 140     121.811 111.538 105.520  1.00 54.72           C  
ATOM   2045  O   ALA A 140     121.712 112.755 105.637  1.00 54.72           O  
ATOM   2046  CB  ALA A 140     122.564 110.890 103.198  1.00 54.72           C  
ATOM   2047  H   ALA A 140     123.383 108.927 104.496  1.00 54.72           H  
ATOM   2048  HA  ALA A 140     123.792 111.710 104.745  1.00 54.72           H  
ATOM   2049  HB1 ALA A 140     122.208 111.854 102.829  1.00 54.72           H  
ATOM   2050  HB2 ALA A 140     123.407 110.594 102.574  1.00 54.72           H  
ATOM   2051  HB3 ALA A 140     121.763 110.167 103.050  1.00 54.72           H  
ATOM   2052  N   LEU A 141     120.981 110.659 106.106  1.00 52.21           N  
ATOM   2053  CA  LEU A 141     119.939 111.074 107.048  1.00 52.21           C  
ATOM   2054  C   LEU A 141     120.544 111.542 108.378  1.00 52.21           C  
ATOM   2055  O   LEU A 141     120.210 112.635 108.809  1.00 52.21           O  
ATOM   2056  CB  LEU A 141     118.853 109.996 107.298  1.00 52.21           C  
ATOM   2057  CG  LEU A 141     118.047 109.490 106.076  1.00 52.21           C  
ATOM   2058  CD1 LEU A 141     116.780 108.731 106.519  1.00 52.21           C  
ATOM   2059  CD2 LEU A 141     117.727 110.575 105.032  1.00 52.21           C  
ATOM   2060  H   LEU A 141     121.078 109.672 105.911  1.00 52.21           H  
ATOM   2061  HA  LEU A 141     119.446 111.954 106.631  1.00 52.21           H  
ATOM   2062  HB2 LEU A 141     119.285 109.146 107.826  1.00 52.21           H  
ATOM   2063  HB3 LEU A 141     118.144 110.439 108.001  1.00 52.21           H  
ATOM   2064  HG  LEU A 141     118.659 108.752 105.573  1.00 52.21           H  
ATOM   2065 HD11 LEU A 141     115.869 109.281 106.279  1.00 52.21           H  
ATOM   2066 HD12 LEU A 141     116.716 107.756 106.037  1.00 52.21           H  
ATOM   2067 HD13 LEU A 141     116.763 108.561 107.596  1.00 52.21           H  
ATOM   2068 HD21 LEU A 141     116.830 110.344 104.459  1.00 52.21           H  
ATOM   2069 HD22 LEU A 141     117.579 111.553 105.486  1.00 52.21           H  
ATOM   2070 HD23 LEU A 141     118.550 110.670 104.324  1.00 52.21           H  
ATOM   2071  N   VAL A 142     121.448 110.773 109.005  1.00 55.15           N  
ATOM   2072  CA  VAL A 142     122.047 111.208 110.276  1.00 55.15           C  
ATOM   2073  C   VAL A 142     122.991 112.420 110.109  1.00 55.15           C  
ATOM   2074  O   VAL A 142     123.078 113.227 111.029  1.00 55.15           O  
ATOM   2075  CB  VAL A 142     122.768 110.080 111.063  1.00 55.15           C  
ATOM   2076  CG1 VAL A 142     121.791 108.957 111.454  1.00 55.15           C  
ATOM   2077  CG2 VAL A 142     124.026 109.505 110.392  1.00 55.15           C  
ATOM   2078  H   VAL A 142     121.721 109.869 108.629  1.00 55.15           H  
ATOM   2079  HA  VAL A 142     121.232 111.555 110.916  1.00 55.15           H  
ATOM   2080  HB  VAL A 142     123.104 110.525 112.002  1.00 55.15           H  
ATOM   2081 HG11 VAL A 142     122.280 108.208 112.078  1.00 55.15           H  
ATOM   2082 HG12 VAL A 142     120.949 109.353 112.024  1.00 55.15           H  
ATOM   2083 HG13 VAL A 142     121.386 108.448 110.580  1.00 55.15           H  
ATOM   2084 HG21 VAL A 142     124.493 108.746 111.021  1.00 55.15           H  
ATOM   2085 HG22 VAL A 142     123.766 109.038 109.450  1.00 55.15           H  
ATOM   2086 HG23 VAL A 142     124.780 110.268 110.197  1.00 55.15           H  
ATOM   2087  N   SER A 143     123.593 112.572 108.920  1.00 55.68           N  
ATOM   2088  CA  SER A 143     124.408 113.715 108.501  1.00 55.68           C  
ATOM   2089  C   SER A 143     123.630 115.051 108.494  1.00 55.68           C  
ATOM   2090  O   SER A 143     124.254 116.097 108.645  1.00 55.68           O  
ATOM   2091  CB  SER A 143     125.046 113.398 107.128  1.00 55.68           C  
ATOM   2092  OG  SER A 143     126.034 114.329 106.730  1.00 55.68           O  
ATOM   2093  H   SER A 143     123.504 111.824 108.240  1.00 55.68           H  
ATOM   2094  HA  SER A 143     125.229 113.812 109.209  1.00 55.68           H  
ATOM   2095  HB2 SER A 143     125.545 112.432 107.165  1.00 55.68           H  
ATOM   2096  HB3 SER A 143     124.277 113.346 106.357  1.00 55.68           H  
ATOM   2097  HG  SER A 143     126.316 114.145 105.832  1.00 55.68           H  
ATOM   2098  N   THR A 144     122.289 115.035 108.378  1.00 52.77           N  
ATOM   2099  CA  THR A 144     121.512 116.260 108.566  1.00 52.77           C  
ATOM   2100  C   THR A 144     121.324 116.561 110.066  1.00 52.77           C  
ATOM   2101  O   THR A 144     121.464 117.714 110.470  1.00 52.77           O  
ATOM   2102  CB  THR A 144     120.119 116.224 107.876  1.00 52.77           C  
ATOM   2103  OG1 THR A 144     119.219 115.267 108.410  1.00 52.77           O  
ATOM   2104  CG2 THR A 144     120.210 115.956 106.371  1.00 52.77           C  
ATOM   2105  H   THR A 144     121.765 114.178 108.243  1.00 52.77           H  
ATOM   2106  HA  THR A 144     122.056 117.102 108.133  1.00 52.77           H  
ATOM   2107  HB  THR A 144     119.659 117.205 108.006  1.00 52.77           H  
ATOM   2108 HG21 THR A 144     119.247 116.102 105.882  1.00 52.77           H  
ATOM   2109 HG22 THR A 144     120.928 116.625 105.900  1.00 52.77           H  
ATOM   2110 HG23 THR A 144     120.531 114.936 106.168  1.00 52.77           H  
ATOM   2111  HG1 THR A 144     119.559 114.374 108.267  1.00 52.77           H  
ATOM   2112  N   TRP A 145     121.021 115.534 110.878  1.00 51.12           N  
ATOM   2113  CA  TRP A 145     120.736 115.698 112.309  1.00 51.12           C  
ATOM   2114  C   TRP A 145     121.982 116.044 113.133  1.00 51.12           C  
ATOM   2115  O   TRP A 145     121.871 116.868 114.038  1.00 51.12           O  
ATOM   2116  CB  TRP A 145     119.993 114.479 112.894  1.00 51.12           C  
ATOM   2117  CG  TRP A 145     118.628 114.221 112.325  1.00 51.12           C  
ATOM   2118  CD1 TRP A 145     118.364 113.386 111.301  1.00 51.12           C  
ATOM   2119  CD2 TRP A 145     117.346 114.840 112.665  1.00 51.12           C  
ATOM   2120  NE1 TRP A 145     117.040 113.487 110.937  1.00 51.12           N  
ATOM   2121  CE2 TRP A 145     116.350 114.345 111.765  1.00 51.12           C  
ATOM   2122  CE3 TRP A 145     116.918 115.776 113.637  1.00 51.12           C  
ATOM   2123  CZ2 TRP A 145     115.006 114.753 111.827  1.00 51.12           C  
ATOM   2124  CZ3 TRP A 145     115.571 116.190 113.713  1.00 51.12           C  
ATOM   2125  CH2 TRP A 145     114.615 115.677 112.813  1.00 51.12           C  
ATOM   2126  H   TRP A 145     120.999 114.595 110.503  1.00 51.12           H  
ATOM   2127  HA  TRP A 145     120.064 116.552 112.418  1.00 51.12           H  
ATOM   2128  HB2 TRP A 145     120.600 113.579 112.777  1.00 51.12           H  
ATOM   2129  HB3 TRP A 145     119.867 114.615 113.969  1.00 51.12           H  
ATOM   2130  HD1 TRP A 145     119.100 112.755 110.838  1.00 51.12           H  
ATOM   2131  HE1 TRP A 145     116.662 113.007 110.112  1.00 51.12           H  
ATOM   2132  HE3 TRP A 145     117.636 116.180 114.335  1.00 51.12           H  
ATOM   2133  HZ2 TRP A 145     114.281 114.369 111.124  1.00 51.12           H  
ATOM   2134  HZ3 TRP A 145     115.269 116.904 114.464  1.00 51.12           H  
ATOM   2135  HH2 TRP A 145     113.584 115.996 112.879  1.00 51.12           H  
ATOM   2136  N   VAL A 146     123.148 115.478 112.789  1.00 57.20           N  
ATOM   2137  CA  VAL A 146     124.412 115.782 113.470  1.00 57.20           C  
ATOM   2138  C   VAL A 146     125.081 117.074 112.949  1.00 57.20           C  
ATOM   2139  O   VAL A 146     126.135 117.434 113.459  1.00 57.20           O  
ATOM   2140  CB  VAL A 146     125.430 114.607 113.403  1.00 57.20           C  
ATOM   2141  CG1 VAL A 146     124.850 113.307 113.992  1.00 57.20           C  
ATOM   2142  CG2 VAL A 146     126.064 114.378 112.020  1.00 57.20           C  
ATOM   2143  H   VAL A 146     123.182 114.773 112.056  1.00 57.20           H  
ATOM   2144  HA  VAL A 146     124.206 115.958 114.527  1.00 57.20           H  
ATOM   2145  HB  VAL A 146     126.257 114.868 114.067  1.00 57.20           H  
ATOM   2146 HG11 VAL A 146     125.604 112.521 114.028  1.00 57.20           H  
ATOM   2147 HG12 VAL A 146     124.498 113.466 115.012  1.00 57.20           H  
ATOM   2148 HG13 VAL A 146     124.009 112.931 113.411  1.00 57.20           H  
ATOM   2149 HG21 VAL A 146     126.604 113.433 111.972  1.00 57.20           H  
ATOM   2150 HG22 VAL A 146     125.302 114.378 111.250  1.00 57.20           H  
ATOM   2151 HG23 VAL A 146     126.776 115.166 111.769  1.00 57.20           H  
ATOM   2152  N   VAL A 147     124.462 117.763 111.982  1.00 59.72           N  
ATOM   2153  CA  VAL A 147     124.846 119.114 111.580  1.00 59.72           C  
ATOM   2154  C   VAL A 147     123.809 120.128 112.109  1.00 59.72           C  
ATOM   2155  O   VAL A 147     124.196 121.213 112.547  1.00 59.72           O  
ATOM   2156  CB  VAL A 147     125.008 119.219 110.036  1.00 59.72           C  
ATOM   2157  CG1 VAL A 147     125.164 120.653 109.496  1.00 59.72           C  
ATOM   2158  CG2 VAL A 147     126.216 118.384 109.570  1.00 59.72           C  
ATOM   2159  H   VAL A 147     123.637 117.375 111.552  1.00 59.72           H  
ATOM   2160  HA  VAL A 147     125.804 119.392 112.026  1.00 59.72           H  
ATOM   2161  HB  VAL A 147     124.119 118.793 109.569  1.00 59.72           H  
ATOM   2162 HG11 VAL A 147     125.358 120.655 108.423  1.00 59.72           H  
ATOM   2163 HG12 VAL A 147     124.263 121.241 109.652  1.00 59.72           H  
ATOM   2164 HG13 VAL A 147     125.991 121.177 109.979  1.00 59.72           H  
ATOM   2165 HG21 VAL A 147     126.286 118.363 108.482  1.00 59.72           H  
ATOM   2166 HG22 VAL A 147     127.152 118.789 109.957  1.00 59.72           H  
ATOM   2167 HG23 VAL A 147     126.150 117.349 109.905  1.00 59.72           H  
ATOM   2168  N   GLY A 148     122.523 119.744 112.139  1.00 60.46           N  
ATOM   2169  CA  GLY A 148     121.436 120.593 112.615  1.00 60.46           C  
ATOM   2170  C   GLY A 148     121.470 120.828 114.128  1.00 60.46           C  
ATOM   2171  O   GLY A 148     121.099 121.917 114.559  1.00 60.46           O  
ATOM   2172  H   GLY A 148     122.253 118.879 111.680  1.00 60.46           H  
ATOM   2173  HA2 GLY A 148     121.520 121.562 112.140  1.00 60.46           H  
ATOM   2174  HA3 GLY A 148     120.476 120.165 112.330  1.00 60.46           H  
ATOM   2175  N   VAL A 149     121.908 119.848 114.934  1.00 64.39           N  
ATOM   2176  CA  VAL A 149     122.070 120.059 116.375  1.00 64.39           C  
ATOM   2177  C   VAL A 149     123.466 120.626 116.701  1.00 64.39           C  
ATOM   2178  O   VAL A 149     123.562 121.525 117.533  1.00 64.39           O  
ATOM   2179  CB  VAL A 149     121.814 118.773 117.215  1.00 64.39           C  
ATOM   2180  CG1 VAL A 149     120.406 118.205 116.957  1.00 64.39           C  
ATOM   2181  CG2 VAL A 149     122.889 117.667 117.133  1.00 64.39           C  
ATOM   2182  H   VAL A 149     122.116 118.927 114.565  1.00 64.39           H  
ATOM   2183  HA  VAL A 149     121.345 120.799 116.722  1.00 64.39           H  
ATOM   2184  HB  VAL A 149     121.804 119.091 118.260  1.00 64.39           H  
ATOM   2185 HG11 VAL A 149     120.188 117.368 117.622  1.00 64.39           H  
ATOM   2186 HG12 VAL A 149     119.641 118.963 117.130  1.00 64.39           H  
ATOM   2187 HG13 VAL A 149     120.292 117.849 115.934  1.00 64.39           H  
ATOM   2188 HG21 VAL A 149     122.550 116.749 117.612  1.00 64.39           H  
ATOM   2189 HG22 VAL A 149     123.147 117.425 116.105  1.00 64.39           H  
ATOM   2190 HG23 VAL A 149     123.809 117.960 117.641  1.00 64.39           H  
ATOM   2191  N   ALA A 150     124.519 120.118 116.039  1.00 68.45           N  
ATOM   2192  CA  ALA A 150     125.911 120.406 116.396  1.00 68.45           C  
ATOM   2193  C   ALA A 150     126.308 121.866 116.168  1.00 68.45           C  
ATOM   2194  O   ALA A 150     126.945 122.448 117.039  1.00 68.45           O  
ATOM   2195  CB  ALA A 150     126.864 119.474 115.643  1.00 68.45           C  
ATOM   2196  H   ALA A 150     124.368 119.419 115.329  1.00 68.45           H  
ATOM   2197  HA  ALA A 150     126.024 120.203 117.464  1.00 68.45           H  
ATOM   2198  HB1 ALA A 150     127.897 119.644 115.951  1.00 68.45           H  
ATOM   2199  HB2 ALA A 150     126.638 118.427 115.841  1.00 68.45           H  
ATOM   2200  HB3 ALA A 150     126.820 119.642 114.566  1.00 68.45           H  
ATOM   2201  N   SER A 151     125.880 122.444 115.039  1.00 70.95           N  
ATOM   2202  CA  SER A 151     126.191 123.830 114.675  1.00 70.95           C  
ATOM   2203  C   SER A 151     125.476 124.853 115.585  1.00 70.95           C  
ATOM   2204  O   SER A 151     125.917 125.996 115.687  1.00 70.95           O  
ATOM   2205  CB  SER A 151     125.792 124.056 113.202  1.00 70.95           C  
ATOM   2206  OG  SER A 151     126.300 123.029 112.367  1.00 70.95           O  
ATOM   2207  H   SER A 151     125.397 121.900 114.337  1.00 70.95           H  
ATOM   2208  HA  SER A 151     127.268 123.982 114.776  1.00 70.95           H  
ATOM   2209  HB2 SER A 151     124.709 124.085 113.091  1.00 70.95           H  
ATOM   2210  HB3 SER A 151     126.171 125.018 112.853  1.00 70.95           H  
ATOM   2211  HG  SER A 151     125.600 122.370 112.239  1.00 70.95           H  
ATOM   2212  N   PHE A 152     124.385 124.420 116.232  1.00 72.33           N  
ATOM   2213  CA  PHE A 152     123.496 125.269 117.019  1.00 72.33           C  
ATOM   2214  C   PHE A 152     123.623 125.032 118.533  1.00 72.33           C  
ATOM   2215  O   PHE A 152     123.178 125.876 119.312  1.00 72.33           O  
ATOM   2216  CB  PHE A 152     122.059 125.121 116.471  1.00 72.33           C  
ATOM   2217  CG  PHE A 152     121.916 125.774 115.104  1.00 72.33           C  
ATOM   2218  CD1 PHE A 152     121.785 127.175 115.017  1.00 72.33           C  
ATOM   2219  CD2 PHE A 152     122.163 125.039 113.924  1.00 72.33           C  
ATOM   2220  CE1 PHE A 152     121.877 127.807 113.786  1.00 72.33           C  
ATOM   2221  CE2 PHE A 152     122.236 125.688 112.698  1.00 72.33           C  
ATOM   2222  CZ  PHE A 152     122.094 127.066 112.631  1.00 72.33           C  
ATOM   2223  H   PHE A 152     124.115 123.452 116.131  1.00 72.33           H  
ATOM   2224  HA  PHE A 152     123.778 126.316 116.890  1.00 72.33           H  
ATOM   2225  HB2 PHE A 152     121.778 124.068 116.403  1.00 72.33           H  
ATOM   2226  HB3 PHE A 152     121.339 125.578 117.148  1.00 72.33           H  
ATOM   2227  HD1 PHE A 152     121.638 127.761 115.913  1.00 72.33           H  
ATOM   2228  HD2 PHE A 152     122.333 123.974 113.973  1.00 72.33           H  
ATOM   2229  HE1 PHE A 152     121.797 128.882 113.734  1.00 72.33           H  
ATOM   2230  HE2 PHE A 152     122.442 125.131 111.796  1.00 72.33           H  
ATOM   2231  HZ  PHE A 152     122.180 127.562 111.674  1.00 72.33           H  
ATOM   2232  N   ALA A 153     124.269 123.933 118.944  1.00 75.67           N  
ATOM   2233  CA  ALA A 153     124.635 123.637 120.329  1.00 75.67           C  
ATOM   2234  C   ALA A 153     125.527 124.698 121.026  1.00 75.67           C  
ATOM   2235  O   ALA A 153     125.146 125.127 122.118  1.00 75.67           O  
ATOM   2236  CB  ALA A 153     125.254 122.230 120.403  1.00 75.67           C  
ATOM   2237  H   ALA A 153     124.551 123.248 118.253  1.00 75.67           H  
ATOM   2238  HA  ALA A 153     123.701 123.605 120.893  1.00 75.67           H  
ATOM   2239  HB1 ALA A 153     125.598 122.003 121.413  1.00 75.67           H  
ATOM   2240  HB2 ALA A 153     124.521 121.469 120.133  1.00 75.67           H  
ATOM   2241  HB3 ALA A 153     126.104 122.118 119.731  1.00 75.67           H  
ATOM   2242  N   PRO A 154     126.645 125.169 120.412  1.00 78.51           N  
ATOM   2243  CA  PRO A 154     127.508 126.179 121.060  1.00 78.51           C  
ATOM   2244  C   PRO A 154     126.885 127.579 121.216  1.00 78.51           C  
ATOM   2245  O   PRO A 154     127.461 128.401 121.922  1.00 78.51           O  
ATOM   2246  CB  PRO A 154     128.782 126.205 120.199  1.00 78.51           C  
ATOM   2247  CG  PRO A 154     128.318 125.761 118.824  1.00 78.51           C  
ATOM   2248  CD  PRO A 154     127.245 124.730 119.147  1.00 78.51           C  
ATOM   2249  HA  PRO A 154     127.771 125.842 122.065  1.00 78.51           H  
ATOM   2250  HB2 PRO A 154     129.280 127.176 120.176  1.00 78.51           H  
ATOM   2251  HB3 PRO A 154     129.500 125.486 120.595  1.00 78.51           H  
ATOM   2252  HG2 PRO A 154     127.867 126.604 118.296  1.00 78.51           H  
ATOM   2253  HG3 PRO A 154     129.119 125.367 118.197  1.00 78.51           H  
ATOM   2254  HD2 PRO A 154     126.552 124.672 118.314  1.00 78.51           H  
ATOM   2255  HD3 PRO A 154     127.699 123.749 119.289  1.00 78.51           H  
ATOM   2256  N   LEU A 155     125.713 127.829 120.614  1.00 81.12           N  
ATOM   2257  CA  LEU A 155     124.959 129.071 120.777  1.00 81.12           C  
ATOM   2258  C   LEU A 155     124.162 129.115 122.101  1.00 81.12           C  
ATOM   2259  O   LEU A 155     123.533 130.133 122.389  1.00 81.12           O  
ATOM   2260  CB  LEU A 155     124.047 129.297 119.550  1.00 81.12           C  
ATOM   2261  CG  LEU A 155     124.768 129.323 118.179  1.00 81.12           C  
ATOM   2262  CD1 LEU A 155     123.754 129.491 117.030  1.00 81.12           C  
ATOM   2263  CD2 LEU A 155     125.900 130.369 118.105  1.00 81.12           C  
ATOM   2264  H   LEU A 155     125.274 127.116 120.048  1.00 81.12           H  
ATOM   2265  HA  LEU A 155     125.670 129.897 120.832  1.00 81.12           H  
ATOM   2266  HB2 LEU A 155     123.290 128.516 119.536  1.00 81.12           H  
ATOM   2267  HB3 LEU A 155     123.500 130.232 119.678  1.00 81.12           H  
ATOM   2268  HG  LEU A 155     125.228 128.343 118.032  1.00 81.12           H  
ATOM   2269 HD11 LEU A 155     123.967 128.787 116.224  1.00 81.12           H  
ATOM   2270 HD12 LEU A 155     122.732 129.304 117.360  1.00 81.12           H  
ATOM   2271 HD13 LEU A 155     123.768 130.493 116.602  1.00 81.12           H  
ATOM   2272 HD21 LEU A 155     125.928 130.892 117.150  1.00 81.12           H  
ATOM   2273 HD22 LEU A 155     125.818 131.127 118.883  1.00 81.12           H  
ATOM   2274 HD23 LEU A 155     126.873 129.888 118.225  1.00 81.12           H  
ATOM   2275  N   TRP A 156     124.232 128.057 122.926  1.00 84.95           N  
ATOM   2276  CA  TRP A 156     123.614 127.974 124.256  1.00 84.95           C  
ATOM   2277  C   TRP A 156     123.802 129.201 125.190  1.00 84.95           C  
ATOM   2278  O   TRP A 156     122.806 129.627 125.778  1.00 84.95           O  
ATOM   2279  CB  TRP A 156     123.983 126.633 124.929  1.00 84.95           C  
ATOM   2280  CG  TRP A 156     123.378 126.330 126.271  1.00 84.95           C  
ATOM   2281  CD1 TRP A 156     123.887 126.694 127.473  1.00 84.95           C  
ATOM   2282  CD2 TRP A 156     122.149 125.598 126.565  1.00 84.95           C  
ATOM   2283  NE1 TRP A 156     123.075 126.217 128.484  1.00 84.95           N  
ATOM   2284  CE2 TRP A 156     121.988 125.530 127.983  1.00 84.95           C  
ATOM   2285  CE3 TRP A 156     121.168 124.950 125.776  1.00 84.95           C  
ATOM   2286  CZ2 TRP A 156     120.913 124.852 128.585  1.00 84.95           C  
ATOM   2287  CZ3 TRP A 156     120.093 124.257 126.369  1.00 84.95           C  
ATOM   2288  CH2 TRP A 156     119.961 124.211 127.771  1.00 84.95           C  
ATOM   2289  H   TRP A 156     124.746 127.241 122.612  1.00 84.95           H  
ATOM   2290  HA  TRP A 156     122.543 127.929 124.070  1.00 84.95           H  
ATOM   2291  HB2 TRP A 156     123.674 125.820 124.270  1.00 84.95           H  
ATOM   2292  HB3 TRP A 156     125.063 126.526 125.019  1.00 84.95           H  
ATOM   2293  HD1 TRP A 156     124.821 127.224 127.598  1.00 84.95           H  
ATOM   2294  HE1 TRP A 156     123.338 126.237 129.461  1.00 84.95           H  
ATOM   2295  HE3 TRP A 156     121.252 124.969 124.699  1.00 84.95           H  
ATOM   2296  HZ2 TRP A 156     120.823 124.802 129.660  1.00 84.95           H  
ATOM   2297  HZ3 TRP A 156     119.366 123.761 125.742  1.00 84.95           H  
ATOM   2298  HH2 TRP A 156     119.136 123.675 128.217  1.00 84.95           H  
ATOM   2299  N   PRO A 157     125.009 129.820 125.268  1.00 85.56           N  
ATOM   2300  CA  PRO A 157     125.202 131.066 126.036  1.00 85.56           C  
ATOM   2301  C   PRO A 157     124.460 132.312 125.513  1.00 85.56           C  
ATOM   2302  O   PRO A 157     124.266 133.240 126.307  1.00 85.56           O  
ATOM   2303  CB  PRO A 157     126.728 131.287 126.034  1.00 85.56           C  
ATOM   2304  CG  PRO A 157     127.322 129.925 125.719  1.00 85.56           C  
ATOM   2305  CD  PRO A 157     126.295 129.340 124.763  1.00 85.56           C  
ATOM   2306  HA  PRO A 157     124.876 130.868 127.057  1.00 85.56           H  
ATOM   2307  HB2 PRO A 157     127.014 131.988 125.246  1.00 85.56           H  
ATOM   2308  HB3 PRO A 157     127.098 131.691 126.976  1.00 85.56           H  
ATOM   2309  HG2 PRO A 157     128.326 129.976 125.294  1.00 85.56           H  
ATOM   2310  HG3 PRO A 157     127.371 129.319 126.625  1.00 85.56           H  
ATOM   2311  HD2 PRO A 157     126.446 129.759 123.768  1.00 85.56           H  
ATOM   2312  HD3 PRO A 157     126.391 128.258 124.696  1.00 85.56           H  
ATOM   2313  N   ILE A 158     124.078 132.333 124.227  1.00 84.95           N  
ATOM   2314  CA  ILE A 158     123.421 133.470 123.581  1.00 84.95           C  
ATOM   2315  C   ILE A 158     121.913 133.236 123.349  1.00 84.95           C  
ATOM   2316  O   ILE A 158     121.242 134.168 122.913  1.00 84.95           O  
ATOM   2317  CB  ILE A 158     124.129 133.894 122.254  1.00 84.95           C  
ATOM   2318  CG1 ILE A 158     124.024 132.912 121.064  1.00 84.95           C  
ATOM   2319  CG2 ILE A 158     125.602 134.269 122.509  1.00 84.95           C  
ATOM   2320  CD1 ILE A 158     124.433 133.540 119.721  1.00 84.95           C  
ATOM   2321  H   ILE A 158     124.218 131.528 123.623  1.00 84.95           H  
ATOM   2322  HA  ILE A 158     123.457 134.339 124.238  1.00 84.95           H  
ATOM   2323  HB  ILE A 158     123.635 134.813 121.933  1.00 84.95           H  
ATOM   2324 HG12 ILE A 158     124.678 132.062 121.250  1.00 84.95           H  
ATOM   2325 HG13 ILE A 158     123.017 132.508 120.965  1.00 84.95           H  
ATOM   2326 HG21 ILE A 158     126.061 134.715 121.626  1.00 84.95           H  
ATOM   2327 HG22 ILE A 158     125.689 135.000 123.310  1.00 84.95           H  
ATOM   2328 HG23 ILE A 158     126.200 133.400 122.784  1.00 84.95           H  
ATOM   2329 HD11 ILE A 158     124.081 132.941 118.881  1.00 84.95           H  
ATOM   2330 HD12 ILE A 158     124.027 134.546 119.604  1.00 84.95           H  
ATOM   2331 HD13 ILE A 158     125.517 133.610 119.630  1.00 84.95           H  
ATOM   2332  N   TYR A 159     121.375 132.045 123.667  1.00 80.27           N  
ATOM   2333  CA  TYR A 159     119.927 131.803 123.658  1.00 80.27           C  
ATOM   2334  C   TYR A 159     119.239 132.516 124.834  1.00 80.27           C  
ATOM   2335  O   TYR A 159     119.616 132.300 125.993  1.00 80.27           O  
ATOM   2336  CB  TYR A 159     119.592 130.293 123.659  1.00 80.27           C  
ATOM   2337  CG  TYR A 159     119.929 129.505 122.399  1.00 80.27           C  
ATOM   2338  CD1 TYR A 159     119.791 130.078 121.114  1.00 80.27           C  
ATOM   2339  CD2 TYR A 159     120.347 128.162 122.508  1.00 80.27           C  
ATOM   2340  CE1 TYR A 159     120.118 129.340 119.964  1.00 80.27           C  
ATOM   2341  CE2 TYR A 159     120.703 127.430 121.359  1.00 80.27           C  
ATOM   2342  CZ  TYR A 159     120.598 128.027 120.089  1.00 80.27           C  
ATOM   2343  OH  TYR A 159     120.984 127.352 118.974  1.00 80.27           O  
ATOM   2344  H   TYR A 159     121.973 131.288 123.966  1.00 80.27           H  
ATOM   2345  HA  TYR A 159     119.533 132.243 122.747  1.00 80.27           H  
ATOM   2346  HB2 TYR A 159     120.072 129.817 124.517  1.00 80.27           H  
ATOM   2347  HB3 TYR A 159     118.518 130.167 123.808  1.00 80.27           H  
ATOM   2348  HD1 TYR A 159     119.438 131.086 120.984  1.00 80.27           H  
ATOM   2349  HD2 TYR A 159     120.402 127.680 123.473  1.00 80.27           H  
ATOM   2350  HE1 TYR A 159     120.022 129.780 118.982  1.00 80.27           H  
ATOM   2351  HE2 TYR A 159     121.050 126.412 121.456  1.00 80.27           H  
ATOM   2352  HH  TYR A 159     121.688 126.709 119.167  1.00 80.27           H  
ATOM   2353  N   ILE A 160     118.247 133.344 124.507  1.00 83.05           N  
ATOM   2354  CA  ILE A 160     117.463 134.177 125.411  1.00 83.05           C  
ATOM   2355  C   ILE A 160     116.046 134.341 124.820  1.00 83.05           C  
ATOM   2356  O   ILE A 160     115.818 133.947 123.675  1.00 83.05           O  
ATOM   2357  CB  ILE A 160     118.110 135.593 125.569  1.00 83.05           C  
ATOM   2358  CG1 ILE A 160     118.347 136.334 124.226  1.00 83.05           C  
ATOM   2359  CG2 ILE A 160     119.404 135.545 126.405  1.00 83.05           C  
ATOM   2360  CD1 ILE A 160     118.649 137.830 124.388  1.00 83.05           C  
ATOM   2361  H   ILE A 160     117.970 133.448 123.531  1.00 83.05           H  
ATOM   2362  HA  ILE A 160     117.366 133.685 126.381  1.00 83.05           H  
ATOM   2363  HB  ILE A 160     117.412 136.203 126.146  1.00 83.05           H  
ATOM   2364 HG12 ILE A 160     119.161 135.857 123.678  1.00 83.05           H  
ATOM   2365 HG13 ILE A 160     117.476 136.247 123.580  1.00 83.05           H  
ATOM   2366 HG21 ILE A 160     119.739 136.548 126.673  1.00 83.05           H  
ATOM   2367 HG22 ILE A 160     119.254 134.996 127.334  1.00 83.05           H  
ATOM   2368 HG23 ILE A 160     120.216 135.068 125.856  1.00 83.05           H  
ATOM   2369 HD11 ILE A 160     117.947 138.306 125.073  1.00 83.05           H  
ATOM   2370 HD12 ILE A 160     119.658 137.996 124.766  1.00 83.05           H  
ATOM   2371 HD13 ILE A 160     118.570 138.343 123.430  1.00 83.05           H  
ATOM   2372  N   LEU A 161     115.126 134.961 125.573  1.00 82.25           N  
ATOM   2373  CA  LEU A 161     113.915 135.541 124.991  1.00 82.25           C  
ATOM   2374  C   LEU A 161     114.332 136.788 124.198  1.00 82.25           C  
ATOM   2375  O   LEU A 161     115.005 137.658 124.750  1.00 82.25           O  
ATOM   2376  CB  LEU A 161     112.872 135.859 126.090  1.00 82.25           C  
ATOM   2377  CG  LEU A 161     111.622 136.652 125.619  1.00 82.25           C  
ATOM   2378  CD1 LEU A 161     110.842 135.935 124.493  1.00 82.25           C  
ATOM   2379  CD2 LEU A 161     110.723 137.029 126.814  1.00 82.25           C  
ATOM   2380  H   LEU A 161     115.385 135.321 126.477  1.00 82.25           H  
ATOM   2381  HA  LEU A 161     113.470 134.818 124.308  1.00 82.25           H  
ATOM   2382  HB2 LEU A 161     112.552 134.924 126.553  1.00 82.25           H  
ATOM   2383  HB3 LEU A 161     113.361 136.436 126.876  1.00 82.25           H  
ATOM   2384  HG  LEU A 161     111.955 137.606 125.209  1.00 82.25           H  
ATOM   2385 HD11 LEU A 161     109.762 135.967 124.634  1.00 82.25           H  
ATOM   2386 HD12 LEU A 161     111.037 136.405 123.528  1.00 82.25           H  
ATOM   2387 HD13 LEU A 161     111.120 134.884 124.403  1.00 82.25           H  
ATOM   2388 HD21 LEU A 161     109.682 136.744 126.680  1.00 82.25           H  
ATOM   2389 HD22 LEU A 161     111.060 136.573 127.746  1.00 82.25           H  
ATOM   2390 HD23 LEU A 161     110.727 138.108 126.974  1.00 82.25           H  
ATOM   2391  N   VAL A 162     113.942 136.841 122.926  1.00 82.19           N  
ATOM   2392  CA  VAL A 162     114.247 137.925 122.013  1.00 82.19           C  
ATOM   2393  C   VAL A 162     112.917 138.658 121.712  1.00 82.19           C  
ATOM   2394  O   VAL A 162     112.212 138.260 120.778  1.00 82.19           O  
ATOM   2395  CB  VAL A 162     114.879 137.357 120.704  1.00 82.19           C  
ATOM   2396  CG1 VAL A 162     115.148 138.420 119.623  1.00 82.19           C  
ATOM   2397  CG2 VAL A 162     116.184 136.599 121.007  1.00 82.19           C  
ATOM   2398  H   VAL A 162     113.399 136.075 122.523  1.00 82.19           H  
ATOM   2399  HA  VAL A 162     114.980 138.607 122.441  1.00 82.19           H  
ATOM   2400  HB  VAL A 162     114.192 136.626 120.271  1.00 82.19           H  
ATOM   2401 HG11 VAL A 162     115.685 137.996 118.775  1.00 82.19           H  
ATOM   2402 HG12 VAL A 162     114.221 138.825 119.223  1.00 82.19           H  
ATOM   2403 HG13 VAL A 162     115.747 139.243 120.013  1.00 82.19           H  
ATOM   2404 HG21 VAL A 162     116.612 136.170 120.105  1.00 82.19           H  
ATOM   2405 HG22 VAL A 162     116.936 137.250 121.454  1.00 82.19           H  
ATOM   2406 HG23 VAL A 162     116.018 135.766 121.688  1.00 82.19           H  
ATOM   2407  N   PRO A 163     112.568 139.712 122.493  1.00 80.82           N  
ATOM   2408  CA  PRO A 163     111.315 140.470 122.274  1.00 80.82           C  
ATOM   2409  C   PRO A 163     111.262 141.253 120.946  1.00 80.82           C  
ATOM   2410  O   PRO A 163     110.182 141.641 120.517  1.00 80.82           O  
ATOM   2411  CB  PRO A 163     111.217 141.391 123.500  1.00 80.82           C  
ATOM   2412  CG  PRO A 163     112.657 141.600 123.939  1.00 80.82           C  
ATOM   2413  CD  PRO A 163     113.309 140.254 123.639  1.00 80.82           C  
ATOM   2414  HA  PRO A 163     110.463 139.788 122.277  1.00 80.82           H  
ATOM   2415  HB2 PRO A 163     110.699 142.331 123.303  1.00 80.82           H  
ATOM   2416  HB3 PRO A 163     110.662 140.880 124.289  1.00 80.82           H  
ATOM   2417  HG2 PRO A 163     113.115 142.377 123.325  1.00 80.82           H  
ATOM   2418  HG3 PRO A 163     112.752 141.902 124.983  1.00 80.82           H  
ATOM   2419  HD2 PRO A 163     114.377 140.384 123.466  1.00 80.82           H  
ATOM   2420  HD3 PRO A 163     113.181 139.582 124.489  1.00 80.82           H  
ATOM   2421  N   VAL A 164     112.422 141.422 120.297  1.00 82.14           N  
ATOM   2422  CA  VAL A 164     112.595 141.958 118.949  1.00 82.14           C  
ATOM   2423  C   VAL A 164     111.831 141.153 117.867  1.00 82.14           C  
ATOM   2424  O   VAL A 164     111.395 141.746 116.882  1.00 82.14           O  
ATOM   2425  CB  VAL A 164     114.119 141.988 118.618  1.00 82.14           C  
ATOM   2426  CG1 VAL A 164     114.490 142.298 117.158  1.00 82.14           C  
ATOM   2427  CG2 VAL A 164     114.873 142.947 119.561  1.00 82.14           C  
ATOM   2428  H   VAL A 164     113.268 141.130 120.755  1.00 82.14           H  
ATOM   2429  HA  VAL A 164     112.198 142.976 118.938  1.00 82.14           H  
ATOM   2430  HB  VAL A 164     114.520 140.995 118.804  1.00 82.14           H  
ATOM   2431 HG11 VAL A 164     115.570 142.350 117.027  1.00 82.14           H  
ATOM   2432 HG12 VAL A 164     114.136 141.537 116.462  1.00 82.14           H  
ATOM   2433 HG13 VAL A 164     114.069 143.254 116.849  1.00 82.14           H  
ATOM   2434 HG21 VAL A 164     115.936 142.985 119.323  1.00 82.14           H  
ATOM   2435 HG22 VAL A 164     114.482 143.962 119.483  1.00 82.14           H  
ATOM   2436 HG23 VAL A 164     114.791 142.645 120.605  1.00 82.14           H  
ATOM   2437  N   VAL A 165     111.675 139.838 118.081  1.00 78.81           N  
ATOM   2438  CA  VAL A 165     110.829 138.972 117.257  1.00 78.81           C  
ATOM   2439  C   VAL A 165     109.612 138.497 118.081  1.00 78.81           C  
ATOM   2440  O   VAL A 165     108.530 138.366 117.521  1.00 78.81           O  
ATOM   2441  CB  VAL A 165     111.593 137.701 116.771  1.00 78.81           C  
ATOM   2442  CG1 VAL A 165     110.795 136.883 115.732  1.00 78.81           C  
ATOM   2443  CG2 VAL A 165     112.975 138.035 116.176  1.00 78.81           C  
ATOM   2444  H   VAL A 165     112.030 139.438 118.935  1.00 78.81           H  
ATOM   2445  HA  VAL A 165     110.445 139.508 116.386  1.00 78.81           H  
ATOM   2446  HB  VAL A 165     111.761 137.045 117.629  1.00 78.81           H  
ATOM   2447 HG11 VAL A 165     111.304 135.952 115.488  1.00 78.81           H  
ATOM   2448 HG12 VAL A 165     109.801 136.602 116.082  1.00 78.81           H  
ATOM   2449 HG13 VAL A 165     110.652 137.448 114.810  1.00 78.81           H  
ATOM   2450 HG21 VAL A 165     113.464 137.136 115.804  1.00 78.81           H  
ATOM   2451 HG22 VAL A 165     112.889 138.738 115.348  1.00 78.81           H  
ATOM   2452 HG23 VAL A 165     113.641 138.476 116.916  1.00 78.81           H  
ATOM   2453  N   CYS A 166     109.810 138.277 119.391  1.00 86.48           N  
ATOM   2454  CA  CYS A 166     108.875 137.676 120.342  1.00 86.48           C  
ATOM   2455  C   CYS A 166     109.012 136.138 120.315  1.00 86.48           C  
ATOM   2456  O   CYS A 166     108.013 135.424 120.291  1.00 86.48           O  
ATOM   2457  CB  CYS A 166     107.421 138.208 120.245  1.00 86.48           C  
ATOM   2458  SG  CYS A 166     106.452 137.821 121.730  1.00 86.48           S  
ATOM   2459  H   CYS A 166     110.742 138.399 119.767  1.00 86.48           H  
ATOM   2460  HA  CYS A 166     109.245 137.977 121.322  1.00 86.48           H  
ATOM   2461  HB2 CYS A 166     107.421 139.291 120.118  1.00 86.48           H  
ATOM   2462  HB3 CYS A 166     106.909 137.783 119.383  1.00 86.48           H  
ATOM   2463  HG  CYS A 166     106.393 136.504 121.489  1.00 86.48           H  
ATOM   2464  N   THR A 167     110.258 135.644 120.309  1.00 83.42           N  
ATOM   2465  CA  THR A 167     110.579 134.218 120.322  1.00 83.42           C  
ATOM   2466  C   THR A 167     111.774 133.986 121.267  1.00 83.42           C  
ATOM   2467  O   THR A 167     112.510 134.929 121.573  1.00 83.42           O  
ATOM   2468  CB  THR A 167     110.950 133.713 118.891  1.00 83.42           C  
ATOM   2469  OG1 THR A 167     112.193 134.196 118.387  1.00 83.42           O  
ATOM   2470  CG2 THR A 167     109.858 133.980 117.847  1.00 83.42           C  
ATOM   2471  H   THR A 167     111.065 136.251 120.348  1.00 83.42           H  
ATOM   2472  HA  THR A 167     109.734 133.641 120.705  1.00 83.42           H  
ATOM   2473  HB  THR A 167     111.060 132.628 118.947  1.00 83.42           H  
ATOM   2474 HG21 THR A 167     110.142 133.606 116.867  1.00 83.42           H  
ATOM   2475 HG22 THR A 167     108.922 133.494 118.127  1.00 83.42           H  
ATOM   2476 HG23 THR A 167     109.646 135.042 117.738  1.00 83.42           H  
ATOM   2477  HG1 THR A 167     112.159 135.169 118.462  1.00 83.42           H  
ATOM   2478  N   CYS A 168     111.965 132.738 121.712  1.00 83.14           N  
ATOM   2479  CA  CYS A 168     113.206 132.291 122.341  1.00 83.14           C  
ATOM   2480  C   CYS A 168     114.172 131.858 121.232  1.00 83.14           C  
ATOM   2481  O   CYS A 168     113.887 130.891 120.527  1.00 83.14           O  
ATOM   2482  CB  CYS A 168     112.915 131.181 123.369  1.00 83.14           C  
ATOM   2483  SG  CYS A 168     112.611 131.837 125.029  1.00 83.14           S  
ATOM   2484  H   CYS A 168     111.333 132.005 121.428  1.00 83.14           H  
ATOM   2485  HA  CYS A 168     113.656 133.122 122.876  1.00 83.14           H  
ATOM   2486  HB2 CYS A 168     112.038 130.604 123.080  1.00 83.14           H  
ATOM   2487  HB3 CYS A 168     113.744 130.473 123.426  1.00 83.14           H  
ATOM   2488  N   SER A 169     115.263 132.609 121.061  1.00 81.62           N  
ATOM   2489  CA  SER A 169     116.240 132.448 119.989  1.00 81.62           C  
ATOM   2490  C   SER A 169     117.560 133.152 120.386  1.00 81.62           C  
ATOM   2491  O   SER A 169     117.735 133.499 121.555  1.00 81.62           O  
ATOM   2492  CB  SER A 169     115.612 132.848 118.623  1.00 81.62           C  
ATOM   2493  OG  SER A 169     115.150 134.190 118.577  1.00 81.62           O  
ATOM   2494  H   SER A 169     115.490 133.337 121.735  1.00 81.62           H  
ATOM   2495  HA  SER A 169     116.490 131.386 119.935  1.00 81.62           H  
ATOM   2496  HB2 SER A 169     116.333 132.701 117.818  1.00 81.62           H  
ATOM   2497  HB3 SER A 169     114.774 132.190 118.382  1.00 81.62           H  
ATOM   2498  HG  SER A 169     114.198 134.183 118.794  1.00 81.62           H  
ATOM   2499  N   PHE A 170     118.516 133.281 119.456  1.00 82.96           N  
ATOM   2500  CA  PHE A 170     119.857 133.817 119.727  1.00 82.96           C  
ATOM   2501  C   PHE A 170     119.851 135.352 119.880  1.00 82.96           C  
ATOM   2502  O   PHE A 170     119.103 136.028 119.174  1.00 82.96           O  
ATOM   2503  CB  PHE A 170     120.814 133.347 118.603  1.00 82.96           C  
ATOM   2504  CG  PHE A 170     120.597 133.903 117.198  1.00 82.96           C  
ATOM   2505  CD1 PHE A 170     119.588 133.382 116.361  1.00 82.96           C  
ATOM   2506  CD2 PHE A 170     121.343 135.015 116.751  1.00 82.96           C  
ATOM   2507  CE1 PHE A 170     119.367 133.940 115.107  1.00 82.96           C  
ATOM   2508  CE2 PHE A 170     121.113 135.553 115.491  1.00 82.96           C  
ATOM   2509  CZ  PHE A 170     120.129 135.017 114.671  1.00 82.96           C  
ATOM   2510  H   PHE A 170     118.337 133.036 118.496  1.00 82.96           H  
ATOM   2511  HA  PHE A 170     120.213 133.385 120.662  1.00 82.96           H  
ATOM   2512  HB2 PHE A 170     121.829 133.611 118.898  1.00 82.96           H  
ATOM   2513  HB3 PHE A 170     120.810 132.258 118.551  1.00 82.96           H  
ATOM   2514  HD1 PHE A 170     119.002 132.531 116.675  1.00 82.96           H  
ATOM   2515  HD2 PHE A 170     122.117 135.435 117.374  1.00 82.96           H  
ATOM   2516  HE1 PHE A 170     118.610 133.527 114.456  1.00 82.96           H  
ATOM   2517  HE2 PHE A 170     121.710 136.384 115.144  1.00 82.96           H  
ATOM   2518  HZ  PHE A 170     119.965 135.431 113.686  1.00 82.96           H  
ATOM   2519  N   ASP A 171     120.701 135.904 120.754  1.00 88.46           N  
ATOM   2520  CA  ASP A 171     120.959 137.348 120.818  1.00 88.46           C  
ATOM   2521  C   ASP A 171     121.750 137.759 119.553  1.00 88.46           C  
ATOM   2522  O   ASP A 171     122.670 137.058 119.133  1.00 88.46           O  
ATOM   2523  CB  ASP A 171     121.559 137.805 122.182  1.00 88.46           C  
ATOM   2524  CG  ASP A 171     123.080 137.912 122.359  1.00 88.46           C  
ATOM   2525  OD1 ASP A 171     123.604 137.235 123.270  1.00 88.46           O  
ATOM   2526  OD2 ASP A 171     123.717 138.735 121.667  1.00 88.46           O1-
ATOM   2527  H   ASP A 171     121.223 135.318 121.399  1.00 88.46           H  
ATOM   2528  HA  ASP A 171     119.986 137.840 120.756  1.00 88.46           H  
ATOM   2529  HB2 ASP A 171     121.135 138.772 122.452  1.00 88.46           H  
ATOM   2530  HB3 ASP A 171     121.191 137.122 122.949  1.00 88.46           H  
ATOM   2531  N   ARG A 172     121.330 138.865 118.928  1.00 85.95           N  
ATOM   2532  CA  ARG A 172     121.847 139.325 117.635  1.00 85.95           C  
ATOM   2533  C   ARG A 172     123.163 140.124 117.750  1.00 85.95           C  
ATOM   2534  O   ARG A 172     123.681 140.530 116.709  1.00 85.95           O  
ATOM   2535  CB  ARG A 172     120.756 140.163 116.918  1.00 85.95           C  
ATOM   2536  CG  ARG A 172     119.717 139.363 116.105  1.00 85.95           C  
ATOM   2537  CD  ARG A 172     118.964 138.228 116.829  1.00 85.95           C  
ATOM   2538  NE  ARG A 172     117.917 137.665 115.953  1.00 85.95           N  
ATOM   2539  CZ  ARG A 172     117.076 136.646 116.174  1.00 85.95           C  
ATOM   2540  NH1 ARG A 172     117.048 135.980 117.320  1.00 85.95           N  
ATOM   2541  NH2 ARG A 172     116.241 136.296 115.205  1.00 85.95           N1+
ATOM   2542  H   ARG A 172     120.626 139.434 119.368  1.00 85.95           H  
ATOM   2543  HA  ARG A 172     122.091 138.463 117.010  1.00 85.95           H  
ATOM   2544  HB2 ARG A 172     120.260 140.828 117.627  1.00 85.95           H  
ATOM   2545  HB3 ARG A 172     121.225 140.836 116.198  1.00 85.95           H  
ATOM   2546  HG2 ARG A 172     119.029 140.037 115.590  1.00 85.95           H  
ATOM   2547  HG3 ARG A 172     120.300 138.893 115.310  1.00 85.95           H  
ATOM   2548  HD2 ARG A 172     119.660 137.406 116.991  1.00 85.95           H  
ATOM   2549  HD3 ARG A 172     118.596 138.526 117.811  1.00 85.95           H  
ATOM   2550  HE  ARG A 172     117.881 138.090 115.026  1.00 85.95           H  
ATOM   2551 HH11 ARG A 172     117.801 136.102 118.010  1.00 85.95           H  
ATOM   2552 HH12 ARG A 172     116.306 135.325 117.596  1.00 85.95           H  
ATOM   2553 HH21 ARG A 172     116.279 136.799 114.321  1.00 85.95           H  
ATOM   2554 HH22 ARG A 172     115.714 135.418 115.236  1.00 85.95           H  
ATOM   2555  N   ILE A 173     123.678 140.352 118.966  1.00 92.90           N  
ATOM   2556  CA  ILE A 173     124.911 141.102 119.184  1.00 92.90           C  
ATOM   2557  C   ILE A 173     126.087 140.110 119.168  1.00 92.90           C  
ATOM   2558  O   ILE A 173     126.965 140.217 118.316  1.00 92.90           O  
ATOM   2559  CB  ILE A 173     124.900 141.903 120.528  1.00 92.90           C  
ATOM   2560  CG1 ILE A 173     123.731 142.919 120.594  1.00 92.90           C  
ATOM   2561  CG2 ILE A 173     126.227 142.656 120.779  1.00 92.90           C  
ATOM   2562  CD1 ILE A 173     122.352 142.310 120.907  1.00 92.90           C  
ATOM   2563  H   ILE A 173     123.296 139.894 119.789  1.00 92.90           H  
ATOM   2564  HA  ILE A 173     125.066 141.814 118.371  1.00 92.90           H  
ATOM   2565  HB  ILE A 173     124.781 141.207 121.359  1.00 92.90           H  
ATOM   2566 HG12 ILE A 173     123.936 143.659 121.370  1.00 92.90           H  
ATOM   2567 HG13 ILE A 173     123.683 143.484 119.662  1.00 92.90           H  
ATOM   2568 HG21 ILE A 173     126.191 143.221 121.711  1.00 92.90           H  
ATOM   2569 HG22 ILE A 173     127.080 141.983 120.863  1.00 92.90           H  
ATOM   2570 HG23 ILE A 173     126.441 143.361 119.975  1.00 92.90           H  
ATOM   2571 HD11 ILE A 173     121.772 142.975 121.547  1.00 92.90           H  
ATOM   2572 HD12 ILE A 173     121.777 142.150 119.995  1.00 92.90           H  
ATOM   2573 HD13 ILE A 173     122.437 141.354 121.426  1.00 92.90           H  
ATOM   2574  N   ARG A 174     126.050 139.125 120.073  1.00 97.63           N  
ATOM   2575  CA  ARG A 174     127.078 138.096 120.230  1.00 97.63           C  
ATOM   2576  C   ARG A 174     126.878 136.914 119.264  1.00 97.63           C  
ATOM   2577  O   ARG A 174     127.738 136.042 119.188  1.00 97.63           O  
ATOM   2578  CB  ARG A 174     127.117 137.641 121.698  1.00 97.63           C  
ATOM   2579  CG  ARG A 174     127.368 138.804 122.687  1.00 97.63           C  
ATOM   2580  CD  ARG A 174     127.478 138.376 124.159  1.00 97.63           C  
ATOM   2581  NE  ARG A 174     126.270 137.661 124.603  1.00 97.63           N  
ATOM   2582  CZ  ARG A 174     126.086 136.840 125.641  1.00 97.63           C  
ATOM   2583  NH1 ARG A 174     127.054 136.593 126.528  1.00 97.63           N  
ATOM   2584  NH2 ARG A 174     124.898 136.257 125.755  1.00 97.63           N1+
ATOM   2585  H   ARG A 174     125.232 139.039 120.691  1.00 97.63           H  
ATOM   2586  HA  ARG A 174     128.051 138.529 119.985  1.00 97.63           H  
ATOM   2587  HB2 ARG A 174     126.173 137.146 121.925  1.00 97.63           H  
ATOM   2588  HB3 ARG A 174     127.895 136.886 121.823  1.00 97.63           H  
ATOM   2589  HG2 ARG A 174     128.330 139.235 122.404  1.00 97.63           H  
ATOM   2590  HG3 ARG A 174     126.649 139.618 122.583  1.00 97.63           H  
ATOM   2591  HD2 ARG A 174     128.404 137.830 124.344  1.00 97.63           H  
ATOM   2592  HD3 ARG A 174     127.517 139.278 124.773  1.00 97.63           H  
ATOM   2593  HE  ARG A 174     125.466 137.776 123.961  1.00 97.63           H  
ATOM   2594 HH11 ARG A 174     127.949 137.050 126.431  1.00 97.63           H  
ATOM   2595 HH12 ARG A 174     126.914 136.004 127.335  1.00 97.63           H  
ATOM   2596 HH21 ARG A 174     124.210 136.494 125.019  1.00 97.63           H  
ATOM   2597 HH22 ARG A 174     124.692 135.452 126.333  1.00 97.63           H  
ATOM   2598  N   GLY A 175     125.785 136.932 118.490  1.00 97.80           N  
ATOM   2599  CA  GLY A 175     125.584 136.071 117.326  1.00 97.80           C  
ATOM   2600  C   GLY A 175     126.387 136.568 116.108  1.00 97.80           C  
ATOM   2601  O   GLY A 175     126.285 135.981 115.035  1.00 97.80           O  
ATOM   2602  H   GLY A 175     125.075 137.623 118.689  1.00 97.80           H  
ATOM   2603  HA2 GLY A 175     125.876 135.044 117.552  1.00 97.80           H  
ATOM   2604  HA3 GLY A 175     124.524 136.050 117.073  1.00 97.80           H  
ATOM   2605  N   ARG A 176     127.177 137.642 116.231  1.00 98.93           N  
ATOM   2606  CA  ARG A 176     128.079 138.141 115.196  1.00 98.93           C  
ATOM   2607  C   ARG A 176     129.524 137.859 115.650  1.00 98.93           C  
ATOM   2608  O   ARG A 176     129.817 138.121 116.816  1.00 98.93           O  
ATOM   2609  CB  ARG A 176     127.850 139.658 115.047  1.00 98.93           C  
ATOM   2610  CG  ARG A 176     126.439 139.981 114.537  1.00 98.93           C  
ATOM   2611  CD  ARG A 176     126.183 141.483 114.341  1.00 98.93           C  
ATOM   2612  NE  ARG A 176     124.978 141.700 113.521  1.00 98.93           N  
ATOM   2613  CZ  ARG A 176     124.885 141.586 112.186  1.00 98.93           C  
ATOM   2614  NH1 ARG A 176     125.954 141.368 111.415  1.00 98.93           N  
ATOM   2615  NH2 ARG A 176     123.702 141.680 111.597  1.00 98.93           N1+
ATOM   2616  H   ARG A 176     127.296 138.069 117.142  1.00 98.93           H  
ATOM   2617  HA  ARG A 176     127.852 137.670 114.242  1.00 98.93           H  
ATOM   2618  HB2 ARG A 176     128.041 140.172 115.990  1.00 98.93           H  
ATOM   2619  HB3 ARG A 176     128.580 140.054 114.339  1.00 98.93           H  
ATOM   2620  HG2 ARG A 176     126.186 139.392 113.653  1.00 98.93           H  
ATOM   2621  HG3 ARG A 176     125.755 139.643 115.317  1.00 98.93           H  
ATOM   2622  HD2 ARG A 176     125.922 141.904 115.314  1.00 98.93           H  
ATOM   2623  HD3 ARG A 176     127.060 142.036 114.002  1.00 98.93           H  
ATOM   2624  HE  ARG A 176     124.140 141.829 114.082  1.00 98.93           H  
ATOM   2625 HH11 ARG A 176     126.871 141.250 111.817  1.00 98.93           H  
ATOM   2626 HH12 ARG A 176     125.868 141.270 110.409  1.00 98.93           H  
ATOM   2627 HH21 ARG A 176     122.874 142.079 112.051  1.00 98.93           H  
ATOM   2628 HH22 ARG A 176     123.594 141.496 110.595  1.00 98.93           H  
ATOM   2629  N   PRO A 177     130.409 137.360 114.755  1.00 98.50           N  
ATOM   2630  CA  PRO A 177     130.145 136.989 113.348  1.00 98.50           C  
ATOM   2631  C   PRO A 177     129.428 135.636 113.160  1.00 98.50           C  
ATOM   2632  O   PRO A 177     128.872 135.405 112.087  1.00 98.50           O  
ATOM   2633  CB  PRO A 177     131.555 136.944 112.735  1.00 98.50           C  
ATOM   2634  CG  PRO A 177     132.459 136.516 113.884  1.00 98.50           C  
ATOM   2635  CD  PRO A 177     131.827 137.205 115.090  1.00 98.50           C  
ATOM   2636  HA  PRO A 177     129.568 137.759 112.834  1.00 98.50           H  
ATOM   2637  HB2 PRO A 177     131.640 136.280 111.872  1.00 98.50           H  
ATOM   2638  HB3 PRO A 177     131.838 137.942 112.399  1.00 98.50           H  
ATOM   2639  HG2 PRO A 177     132.407 135.433 114.012  1.00 98.50           H  
ATOM   2640  HG3 PRO A 177     133.507 136.780 113.736  1.00 98.50           H  
ATOM   2641  HD2 PRO A 177     131.985 136.639 116.009  1.00 98.50           H  
ATOM   2642  HD3 PRO A 177     132.262 138.195 115.235  1.00 98.50           H  
ATOM   2643  N   TYR A 178     129.484 134.771 114.180  1.00 97.36           N  
ATOM   2644  CA  TYR A 178     129.201 133.333 114.139  1.00 97.36           C  
ATOM   2645  C   TYR A 178     127.877 132.942 113.463  1.00 97.36           C  
ATOM   2646  O   TYR A 178     127.879 132.150 112.523  1.00 97.36           O  
ATOM   2647  CB  TYR A 178     129.270 132.762 115.574  1.00 97.36           C  
ATOM   2648  CG  TYR A 178     130.416 133.308 116.410  1.00 97.36           C  
ATOM   2649  CD1 TYR A 178     130.174 134.325 117.358  1.00 97.36           C  
ATOM   2650  CD2 TYR A 178     131.730 132.832 116.218  1.00 97.36           C  
ATOM   2651  CE1 TYR A 178     131.238 134.864 118.105  1.00 97.36           C  
ATOM   2652  CE2 TYR A 178     132.794 133.371 116.968  1.00 97.36           C  
ATOM   2653  CZ  TYR A 178     132.548 134.389 117.910  1.00 97.36           C  
ATOM   2654  OH  TYR A 178     133.570 134.926 118.635  1.00 97.36           O  
ATOM   2655  H   TYR A 178     129.976 135.055 115.017  1.00 97.36           H  
ATOM   2656  HA  TYR A 178     130.002 132.875 113.556  1.00 97.36           H  
ATOM   2657  HB2 TYR A 178     128.345 132.987 116.110  1.00 97.36           H  
ATOM   2658  HB3 TYR A 178     129.328 131.673 115.540  1.00 97.36           H  
ATOM   2659  HD1 TYR A 178     129.177 134.707 117.522  1.00 97.36           H  
ATOM   2660  HD2 TYR A 178     131.932 132.054 115.494  1.00 97.36           H  
ATOM   2661  HE1 TYR A 178     131.045 135.648 118.823  1.00 97.36           H  
ATOM   2662  HE2 TYR A 178     133.795 132.996 116.810  1.00 97.36           H  
ATOM   2663  HH  TYR A 178     133.306 135.643 119.216  1.00 97.36           H  
ATOM   2664  N   THR A 179     126.763 133.514 113.924  1.00 88.92           N  
ATOM   2665  CA  THR A 179     125.438 133.168 113.433  1.00 88.92           C  
ATOM   2666  C   THR A 179     125.135 133.777 112.051  1.00 88.92           C  
ATOM   2667  O   THR A 179     124.467 133.129 111.250  1.00 88.92           O  
ATOM   2668  CB  THR A 179     124.313 133.532 114.437  1.00 88.92           C  
ATOM   2669  OG1 THR A 179     124.725 133.193 115.754  1.00 88.92           O  
ATOM   2670  CG2 THR A 179     122.991 132.797 114.159  1.00 88.92           C  
ATOM   2671  H   THR A 179     126.781 134.247 114.629  1.00 88.92           H  
ATOM   2672  HA  THR A 179     125.413 132.085 113.320  1.00 88.92           H  
ATOM   2673  HB  THR A 179     124.122 134.607 114.414  1.00 88.92           H  
ATOM   2674 HG21 THR A 179     122.272 132.960 114.960  1.00 88.92           H  
ATOM   2675 HG22 THR A 179     122.528 133.147 113.236  1.00 88.92           H  
ATOM   2676 HG23 THR A 179     123.137 131.720 114.067  1.00 88.92           H  
ATOM   2677  HG1 THR A 179     124.046 133.476 116.372  1.00 88.92           H  
ATOM   2678  N   THR A 180     125.696 134.952 111.742  1.00 85.88           N  
ATOM   2679  CA  THR A 180     125.584 135.531 110.407  1.00 85.88           C  
ATOM   2680  C   THR A 180     126.443 134.771 109.369  1.00 85.88           C  
ATOM   2681  O   THR A 180     125.989 134.618 108.237  1.00 85.88           O  
ATOM   2682  CB  THR A 180     125.905 137.044 110.433  1.00 85.88           C  
ATOM   2683  OG1 THR A 180     127.070 137.350 111.189  1.00 85.88           O  
ATOM   2684  CG2 THR A 180     124.775 137.807 111.143  1.00 85.88           C  
ATOM   2685  H   THR A 180     126.268 135.456 112.408  1.00 85.88           H  
ATOM   2686  HA  THR A 180     124.548 135.423 110.079  1.00 85.88           H  
ATOM   2687  HB  THR A 180     126.018 137.421 109.414  1.00 85.88           H  
ATOM   2688 HG21 THR A 180     124.874 138.880 111.006  1.00 85.88           H  
ATOM   2689 HG22 THR A 180     123.799 137.521 110.752  1.00 85.88           H  
ATOM   2690 HG23 THR A 180     124.757 137.603 112.215  1.00 85.88           H  
ATOM   2691  HG1 THR A 180     127.775 136.724 110.967  1.00 85.88           H  
ATOM   2692  N   ILE A 181     127.586 134.198 109.785  1.00 82.01           N  
ATOM   2693  CA  ILE A 181     128.341 133.230 108.984  1.00 82.01           C  
ATOM   2694  C   ILE A 181     127.524 131.942 108.734  1.00 82.01           C  
ATOM   2695  O   ILE A 181     127.449 131.499 107.590  1.00 82.01           O  
ATOM   2696  CB  ILE A 181     129.731 132.900 109.617  1.00 82.01           C  
ATOM   2697  CG1 ILE A 181     130.687 134.117 109.563  1.00 82.01           C  
ATOM   2698  CG2 ILE A 181     130.441 131.634 109.082  1.00 82.01           C  
ATOM   2699  CD1 ILE A 181     131.332 134.377 108.192  1.00 82.01           C  
ATOM   2700  H   ILE A 181     127.921 134.349 110.731  1.00 82.01           H  
ATOM   2701  HA  ILE A 181     128.509 133.682 108.005  1.00 82.01           H  
ATOM   2702  HB  ILE A 181     129.559 132.711 110.676  1.00 82.01           H  
ATOM   2703 HG12 ILE A 181     130.172 135.022 109.885  1.00 82.01           H  
ATOM   2704 HG13 ILE A 181     131.484 133.966 110.293  1.00 82.01           H  
ATOM   2705 HG21 ILE A 181     131.435 131.528 109.519  1.00 82.01           H  
ATOM   2706 HG22 ILE A 181     129.898 130.721 109.326  1.00 82.01           H  
ATOM   2707 HG23 ILE A 181     130.560 131.666 107.998  1.00 82.01           H  
ATOM   2708 HD11 ILE A 181     131.638 135.420 108.097  1.00 82.01           H  
ATOM   2709 HD12 ILE A 181     132.225 133.765 108.057  1.00 82.01           H  
ATOM   2710 HD13 ILE A 181     130.658 134.158 107.365  1.00 82.01           H  
ATOM   2711  N   LEU A 182     126.859 131.410 109.772  1.00 75.42           N  
ATOM   2712  CA  LEU A 182     125.975 130.240 109.656  1.00 75.42           C  
ATOM   2713  C   LEU A 182     124.798 130.501 108.697  1.00 75.42           C  
ATOM   2714  O   LEU A 182     124.531 129.679 107.825  1.00 75.42           O  
ATOM   2715  CB  LEU A 182     125.466 129.789 111.048  1.00 75.42           C  
ATOM   2716  CG  LEU A 182     126.237 128.626 111.716  1.00 75.42           C  
ATOM   2717  CD1 LEU A 182     127.746 128.895 111.913  1.00 75.42           C  
ATOM   2718  CD2 LEU A 182     125.549 128.194 113.030  1.00 75.42           C  
ATOM   2719  H   LEU A 182     127.022 131.779 110.702  1.00 75.42           H  
ATOM   2720  HA  LEU A 182     126.558 129.427 109.217  1.00 75.42           H  
ATOM   2721  HB2 LEU A 182     125.425 130.641 111.719  1.00 75.42           H  
ATOM   2722  HB3 LEU A 182     124.429 129.456 110.956  1.00 75.42           H  
ATOM   2723  HG  LEU A 182     126.164 127.779 111.031  1.00 75.42           H  
ATOM   2724 HD11 LEU A 182     128.013 129.056 112.957  1.00 75.42           H  
ATOM   2725 HD12 LEU A 182     128.335 128.047 111.559  1.00 75.42           H  
ATOM   2726 HD13 LEU A 182     128.101 129.766 111.368  1.00 75.42           H  
ATOM   2727 HD21 LEU A 182     125.110 127.202 112.929  1.00 75.42           H  
ATOM   2728 HD22 LEU A 182     126.234 128.143 113.877  1.00 75.42           H  
ATOM   2729 HD23 LEU A 182     124.742 128.868 113.317  1.00 75.42           H  
ATOM   2730  N   MET A 183     124.134 131.655 108.835  1.00 72.76           N  
ATOM   2731  CA  MET A 183     123.043 132.071 107.951  1.00 72.76           C  
ATOM   2732  C   MET A 183     123.503 132.308 106.503  1.00 72.76           C  
ATOM   2733  O   MET A 183     122.763 131.968 105.585  1.00 72.76           O  
ATOM   2734  CB  MET A 183     122.334 133.308 108.537  1.00 72.76           C  
ATOM   2735  CG  MET A 183     121.574 133.009 109.842  1.00 72.76           C  
ATOM   2736  SD  MET A 183     120.889 134.446 110.703  1.00 72.76           S  
ATOM   2737  CE  MET A 183     119.652 134.929 109.476  1.00 72.76           C  
ATOM   2738  H   MET A 183     124.387 132.281 109.595  1.00 72.76           H  
ATOM   2739  HA  MET A 183     122.320 131.258 107.895  1.00 72.76           H  
ATOM   2740  HB2 MET A 183     123.053 134.112 108.697  1.00 72.76           H  
ATOM   2741  HB3 MET A 183     121.624 133.687 107.800  1.00 72.76           H  
ATOM   2742  HG2 MET A 183     120.741 132.346 109.626  1.00 72.76           H  
ATOM   2743  HG3 MET A 183     122.200 132.467 110.546  1.00 72.76           H  
ATOM   2744  HE1 MET A 183     118.926 135.602 109.915  1.00 72.76           H  
ATOM   2745  HE2 MET A 183     120.124 135.437 108.636  1.00 72.76           H  
ATOM   2746  HE3 MET A 183     119.111 134.057 109.107  1.00 72.76           H  
ATOM   2747  N   GLY A 184     124.721 132.834 106.324  1.00 71.71           N  
ATOM   2748  CA  GLY A 184     125.345 133.033 105.017  1.00 71.71           C  
ATOM   2749  C   GLY A 184     125.667 131.684 104.362  1.00 71.71           C  
ATOM   2750  O   GLY A 184     125.388 131.508 103.178  1.00 71.71           O  
ATOM   2751  H   GLY A 184     125.256 133.137 107.131  1.00 71.71           H  
ATOM   2752  HA2 GLY A 184     124.689 133.618 104.371  1.00 71.71           H  
ATOM   2753  HA3 GLY A 184     126.268 133.600 105.141  1.00 71.71           H  
ATOM   2754  N   ILE A 185     126.174 130.709 105.132  1.00 69.74           N  
ATOM   2755  CA  ILE A 185     126.420 129.339 104.672  1.00 69.74           C  
ATOM   2756  C   ILE A 185     125.122 128.646 104.206  1.00 69.74           C  
ATOM   2757  O   ILE A 185     125.080 128.086 103.113  1.00 69.74           O  
ATOM   2758  CB  ILE A 185     127.173 128.493 105.749  1.00 69.74           C  
ATOM   2759  CG1 ILE A 185     128.644 128.954 105.899  1.00 69.74           C  
ATOM   2760  CG2 ILE A 185     127.112 126.957 105.593  1.00 69.74           C  
ATOM   2761  CD1 ILE A 185     129.601 128.446 104.806  1.00 69.74           C  
ATOM   2762  H   ILE A 185     126.443 130.920 106.089  1.00 69.74           H  
ATOM   2763  HA  ILE A 185     127.067 129.409 103.801  1.00 69.74           H  
ATOM   2764  HB  ILE A 185     126.698 128.710 106.706  1.00 69.74           H  
ATOM   2765 HG12 ILE A 185     128.702 130.042 105.929  1.00 69.74           H  
ATOM   2766 HG13 ILE A 185     129.019 128.621 106.867  1.00 69.74           H  
ATOM   2767 HG21 ILE A 185     127.729 126.463 106.344  1.00 69.74           H  
ATOM   2768 HG22 ILE A 185     126.102 126.570 105.721  1.00 69.74           H  
ATOM   2769 HG23 ILE A 185     127.466 126.638 104.612  1.00 69.74           H  
ATOM   2770 HD11 ILE A 185     130.469 129.100 104.717  1.00 69.74           H  
ATOM   2771 HD12 ILE A 185     129.971 127.447 105.042  1.00 69.74           H  
ATOM   2772 HD13 ILE A 185     129.127 128.400 103.826  1.00 69.74           H  
ATOM   2773  N   TYR A 186     124.057 128.785 104.996  1.00 64.65           N  
ATOM   2774  CA  TYR A 186     122.738 128.236 104.682  1.00 64.65           C  
ATOM   2775  C   TYR A 186     121.995 129.002 103.571  1.00 64.65           C  
ATOM   2776  O   TYR A 186     121.030 128.473 103.023  1.00 64.65           O  
ATOM   2777  CB  TYR A 186     121.945 128.136 105.987  1.00 64.65           C  
ATOM   2778  CG  TYR A 186     122.268 126.895 106.804  1.00 64.65           C  
ATOM   2779  CD1 TYR A 186     123.568 126.678 107.313  1.00 64.65           C  
ATOM   2780  CD2 TYR A 186     121.272 125.921 107.016  1.00 64.65           C  
ATOM   2781  CE1 TYR A 186     123.878 125.500 108.011  1.00 64.65           C  
ATOM   2782  CE2 TYR A 186     121.583 124.742 107.713  1.00 64.65           C  
ATOM   2783  CZ  TYR A 186     122.884 124.532 108.207  1.00 64.65           C  
ATOM   2784  OH  TYR A 186     123.181 123.390 108.878  1.00 64.65           O  
ATOM   2785  H   TYR A 186     124.164 129.259 105.887  1.00 64.65           H  
ATOM   2786  HA  TYR A 186     122.871 127.222 104.306  1.00 64.65           H  
ATOM   2787  HB2 TYR A 186     122.145 129.021 106.586  1.00 64.65           H  
ATOM   2788  HB3 TYR A 186     120.875 128.130 105.770  1.00 64.65           H  
ATOM   2789  HD1 TYR A 186     124.358 127.390 107.152  1.00 64.65           H  
ATOM   2790  HD2 TYR A 186     120.275 126.056 106.623  1.00 64.65           H  
ATOM   2791  HE1 TYR A 186     124.880 125.335 108.382  1.00 64.65           H  
ATOM   2792  HE2 TYR A 186     120.825 123.985 107.838  1.00 64.65           H  
ATOM   2793  HH  TYR A 186     122.365 122.918 109.108  1.00 64.65           H  
ATOM   2794  N   PHE A 187     122.470 130.202 103.222  1.00 64.30           N  
ATOM   2795  CA  PHE A 187     122.029 130.955 102.054  1.00 64.30           C  
ATOM   2796  C   PHE A 187     122.740 130.409 100.798  1.00 64.30           C  
ATOM   2797  O   PHE A 187     122.068 129.957  99.868  1.00 64.30           O  
ATOM   2798  CB  PHE A 187     122.255 132.460 102.327  1.00 64.30           C  
ATOM   2799  CG  PHE A 187     121.762 133.464 101.301  1.00 64.30           C  
ATOM   2800  CD1 PHE A 187     120.418 133.896 101.317  1.00 64.30           C  
ATOM   2801  CD2 PHE A 187     122.619 133.921 100.277  1.00 64.30           C  
ATOM   2802  CE1 PHE A 187     119.981 134.832 100.388  1.00 64.30           C  
ATOM   2803  CE2 PHE A 187     122.160 134.855  99.356  1.00 64.30           C  
ATOM   2804  CZ  PHE A 187     120.851 135.316  99.419  1.00 64.30           C  
ATOM   2805  H   PHE A 187     123.248 130.587 103.739  1.00 64.30           H  
ATOM   2806  HA  PHE A 187     120.956 130.804 101.916  1.00 64.30           H  
ATOM   2807  HB2 PHE A 187     121.772 132.719 103.270  1.00 64.30           H  
ATOM   2808  HB3 PHE A 187     123.312 132.659 102.487  1.00 64.30           H  
ATOM   2809  HD1 PHE A 187     119.735 133.532 102.070  1.00 64.30           H  
ATOM   2810  HD2 PHE A 187     123.641 133.574 100.221  1.00 64.30           H  
ATOM   2811  HE1 PHE A 187     118.963 135.193 100.423  1.00 64.30           H  
ATOM   2812  HE2 PHE A 187     122.824 135.225  98.588  1.00 64.30           H  
ATOM   2813  HZ  PHE A 187     120.505 136.047  98.702  1.00 64.30           H  
ATOM   2814  N   VAL A 188     124.084 130.393 100.806  1.00 64.65           N  
ATOM   2815  CA  VAL A 188     124.880 130.071  99.618  1.00 64.65           C  
ATOM   2816  C   VAL A 188     124.954 128.568  99.278  1.00 64.65           C  
ATOM   2817  O   VAL A 188     125.241 128.250  98.125  1.00 64.65           O  
ATOM   2818  CB  VAL A 188     126.327 130.639  99.691  1.00 64.65           C  
ATOM   2819  CG1 VAL A 188     126.330 132.171  99.848  1.00 64.65           C  
ATOM   2820  CG2 VAL A 188     127.244 129.966 100.730  1.00 64.65           C  
ATOM   2821  H   VAL A 188     124.596 130.729 101.618  1.00 64.65           H  
ATOM   2822  HA  VAL A 188     124.394 130.546  98.762  1.00 64.65           H  
ATOM   2823  HB  VAL A 188     126.788 130.450  98.719  1.00 64.65           H  
ATOM   2824 HG11 VAL A 188     127.345 132.568  99.802  1.00 64.65           H  
ATOM   2825 HG12 VAL A 188     125.760 132.648  99.050  1.00 64.65           H  
ATOM   2826 HG13 VAL A 188     125.899 132.486 100.798  1.00 64.65           H  
ATOM   2827 HG21 VAL A 188     128.211 130.466 100.787  1.00 64.65           H  
ATOM   2828 HG22 VAL A 188     126.798 129.995 101.718  1.00 64.65           H  
ATOM   2829 HG23 VAL A 188     127.441 128.921 100.489  1.00 64.65           H  
ATOM   2830  N   LEU A 189     124.710 127.666 100.242  1.00 61.32           N  
ATOM   2831  CA  LEU A 189     124.548 126.234  99.950  1.00 61.32           C  
ATOM   2832  C   LEU A 189     123.112 125.938  99.476  1.00 61.32           C  
ATOM   2833  O   LEU A 189     122.912 125.035  98.662  1.00 61.32           O  
ATOM   2834  CB  LEU A 189     125.035 125.370 101.148  1.00 61.32           C  
ATOM   2835  CG  LEU A 189     124.055 125.109 102.326  1.00 61.32           C  
ATOM   2836  CD1 LEU A 189     123.011 124.012 102.024  1.00 61.32           C  
ATOM   2837  CD2 LEU A 189     124.808 124.809 103.643  1.00 61.32           C  
ATOM   2838  H   LEU A 189     124.622 127.962 101.210  1.00 61.32           H  
ATOM   2839  HA  LEU A 189     125.206 125.977  99.117  1.00 61.32           H  
ATOM   2840  HB2 LEU A 189     125.368 124.404 100.767  1.00 61.32           H  
ATOM   2841  HB3 LEU A 189     125.944 125.842 101.523  1.00 61.32           H  
ATOM   2842  HG  LEU A 189     123.511 126.039 102.487  1.00 61.32           H  
ATOM   2843 HD11 LEU A 189     123.032 123.188 102.736  1.00 61.32           H  
ATOM   2844 HD12 LEU A 189     122.004 124.427 102.054  1.00 61.32           H  
ATOM   2845 HD13 LEU A 189     123.148 123.564 101.040  1.00 61.32           H  
ATOM   2846 HD21 LEU A 189     124.411 125.412 104.459  1.00 61.32           H  
ATOM   2847 HD22 LEU A 189     124.730 123.767 103.954  1.00 61.32           H  
ATOM   2848 HD23 LEU A 189     125.873 125.029 103.574  1.00 61.32           H  
ATOM   2849  N   GLY A 190     122.142 126.716  99.982  1.00 58.32           N  
ATOM   2850  CA  GLY A 190     120.717 126.548  99.719  1.00 58.32           C  
ATOM   2851  C   GLY A 190     120.419 126.892  98.260  1.00 58.32           C  
ATOM   2852  O   GLY A 190     119.929 126.044  97.515  1.00 58.32           O  
ATOM   2853  H   GLY A 190     122.403 127.468 100.603  1.00 58.32           H  
ATOM   2854  HA2 GLY A 190     120.409 125.525  99.933  1.00 58.32           H  
ATOM   2855  HA3 GLY A 190     120.144 127.203 100.376  1.00 58.32           H  
ATOM   2856  N   LEU A 191     120.772 128.112  97.830  1.00 58.75           N  
ATOM   2857  CA  LEU A 191     120.544 128.598  96.464  1.00 58.75           C  
ATOM   2858  C   LEU A 191     121.280 127.758  95.403  1.00 58.75           C  
ATOM   2859  O   LEU A 191     120.679 127.392  94.389  1.00 58.75           O  
ATOM   2860  CB  LEU A 191     120.908 130.093  96.374  1.00 58.75           C  
ATOM   2861  CG  LEU A 191     119.972 131.006  97.202  1.00 58.75           C  
ATOM   2862  CD1 LEU A 191     120.541 132.433  97.304  1.00 58.75           C  
ATOM   2863  CD2 LEU A 191     118.516 130.991  96.685  1.00 58.75           C  
ATOM   2864  H   LEU A 191     121.199 128.764  98.483  1.00 58.75           H  
ATOM   2865  HA  LEU A 191     119.481 128.496  96.250  1.00 58.75           H  
ATOM   2866  HB2 LEU A 191     121.940 130.222  96.706  1.00 58.75           H  
ATOM   2867  HB3 LEU A 191     120.889 130.417  95.332  1.00 58.75           H  
ATOM   2868  HG  LEU A 191     119.951 130.624  98.224  1.00 58.75           H  
ATOM   2869 HD11 LEU A 191     119.903 133.188  96.845  1.00 58.75           H  
ATOM   2870 HD12 LEU A 191     120.662 132.706  98.352  1.00 58.75           H  
ATOM   2871 HD13 LEU A 191     121.523 132.526  96.839  1.00 58.75           H  
ATOM   2872 HD21 LEU A 191     118.067 131.984  96.658  1.00 58.75           H  
ATOM   2873 HD22 LEU A 191     118.441 130.580  95.678  1.00 58.75           H  
ATOM   2874 HD23 LEU A 191     117.885 130.381  97.333  1.00 58.75           H  
ATOM   2875  N   SER A 192     122.527 127.381  95.710  1.00 58.50           N  
ATOM   2876  CA  SER A 192     123.397 126.558  94.867  1.00 58.50           C  
ATOM   2877  C   SER A 192     122.945 125.089  94.718  1.00 58.50           C  
ATOM   2878  O   SER A 192     123.588 124.349  93.979  1.00 58.50           O  
ATOM   2879  CB  SER A 192     124.831 126.626  95.417  1.00 58.50           C  
ATOM   2880  OG  SER A 192     125.264 127.974  95.458  1.00 58.50           O  
ATOM   2881  H   SER A 192     122.962 127.738  96.548  1.00 58.50           H  
ATOM   2882  HA  SER A 192     123.402 126.995  93.868  1.00 58.50           H  
ATOM   2883  HB2 SER A 192     124.890 126.184  96.413  1.00 58.50           H  
ATOM   2884  HB3 SER A 192     125.515 126.062  94.780  1.00 58.50           H  
ATOM   2885  HG  SER A 192     125.422 128.199  96.392  1.00 58.50           H  
ATOM   2886  N   SER A 193     121.862 124.680  95.390  1.00 53.32           N  
ATOM   2887  CA  SER A 193     121.266 123.359  95.238  1.00 53.32           C  
ATOM   2888  C   SER A 193     119.794 123.474  94.806  1.00 53.32           C  
ATOM   2889  O   SER A 193     119.423 122.862  93.802  1.00 53.32           O  
ATOM   2890  CB  SER A 193     121.507 122.538  96.521  1.00 53.32           C  
ATOM   2891  OG  SER A 193     121.050 123.207  97.682  1.00 53.32           O  
ATOM   2892  H   SER A 193     121.376 125.322  96.003  1.00 53.32           H  
ATOM   2893  HA  SER A 193     121.757 122.813  94.428  1.00 53.32           H  
ATOM   2894  HB2 SER A 193     121.008 121.570  96.453  1.00 53.32           H  
ATOM   2895  HB3 SER A 193     122.573 122.330  96.632  1.00 53.32           H  
ATOM   2896  HG  SER A 193     121.725 123.864  97.940  1.00 53.32           H  
ATOM   2897  N   VAL A 194     118.983 124.280  95.511  1.00 49.98           N  
ATOM   2898  CA  VAL A 194     117.548 124.406  95.243  1.00 49.98           C  
ATOM   2899  C   VAL A 194     117.244 125.142  93.918  1.00 49.98           C  
ATOM   2900  O   VAL A 194     116.236 124.843  93.284  1.00 49.98           O  
ATOM   2901  CB  VAL A 194     116.792 125.088  96.426  1.00 49.98           C  
ATOM   2902  CG1 VAL A 194     116.902 126.625  96.467  1.00 49.98           C  
ATOM   2903  CG2 VAL A 194     115.308 124.678  96.488  1.00 49.98           C  
ATOM   2904  H   VAL A 194     119.340 124.767  96.333  1.00 49.98           H  
ATOM   2905  HA  VAL A 194     117.156 123.393  95.135  1.00 49.98           H  
ATOM   2906  HB  VAL A 194     117.256 124.723  97.345  1.00 49.98           H  
ATOM   2907 HG11 VAL A 194     116.627 127.006  97.447  1.00 49.98           H  
ATOM   2908 HG12 VAL A 194     117.917 126.954  96.267  1.00 49.98           H  
ATOM   2909 HG13 VAL A 194     116.251 127.105  95.736  1.00 49.98           H  
ATOM   2910 HG21 VAL A 194     114.817 125.115  97.358  1.00 49.98           H  
ATOM   2911 HG22 VAL A 194     114.756 125.003  95.605  1.00 49.98           H  
ATOM   2912 HG23 VAL A 194     115.199 123.596  96.567  1.00 49.98           H  
ATOM   2913  N   GLY A 195     118.122 126.058  93.490  1.00 51.31           N  
ATOM   2914  CA  GLY A 195     117.996 126.693  92.182  1.00 51.31           C  
ATOM   2915  C   GLY A 195     118.621 125.769  91.134  1.00 51.31           C  
ATOM   2916  O   GLY A 195     117.991 125.441  90.129  1.00 51.31           O  
ATOM   2917  H   GLY A 195     118.939 126.282  94.048  1.00 51.31           H  
ATOM   2918  HA2 GLY A 195     116.956 126.905  91.927  1.00 51.31           H  
ATOM   2919  HA3 GLY A 195     118.526 127.646  92.188  1.00 51.31           H  
ATOM   2920  N   ILE A 196     119.865 125.340  91.385  1.00 51.02           N  
ATOM   2921  CA  ILE A 196     120.725 124.711  90.386  1.00 51.02           C  
ATOM   2922  C   ILE A 196     120.225 123.325  89.946  1.00 51.02           C  
ATOM   2923  O   ILE A 196     120.087 123.078  88.749  1.00 51.02           O  
ATOM   2924  CB  ILE A 196     122.197 124.619  90.886  1.00 51.02           C  
ATOM   2925  CG1 ILE A 196     122.794 126.021  91.165  1.00 51.02           C  
ATOM   2926  CG2 ILE A 196     123.153 123.794  89.996  1.00 51.02           C  
ATOM   2927  CD1 ILE A 196     122.889 126.954  89.947  1.00 51.02           C  
ATOM   2928  H   ILE A 196     120.311 125.626  92.244  1.00 51.02           H  
ATOM   2929  HA  ILE A 196     120.706 125.340  89.495  1.00 51.02           H  
ATOM   2930  HB  ILE A 196     122.171 124.101  91.845  1.00 51.02           H  
ATOM   2931 HG12 ILE A 196     122.198 126.524  91.927  1.00 51.02           H  
ATOM   2932 HG13 ILE A 196     123.785 125.911  91.607  1.00 51.02           H  
ATOM   2933 HG21 ILE A 196     124.180 123.863  90.358  1.00 51.02           H  
ATOM   2934 HG22 ILE A 196     122.898 122.734  90.000  1.00 51.02           H  
ATOM   2935 HG23 ILE A 196     123.141 124.137  88.962  1.00 51.02           H  
ATOM   2936 HD11 ILE A 196     123.585 127.769  90.145  1.00 51.02           H  
ATOM   2937 HD12 ILE A 196     123.242 126.438  89.054  1.00 51.02           H  
ATOM   2938 HD13 ILE A 196     121.923 127.404  89.715  1.00 51.02           H  
ATOM   2939  N   PHE A 197     119.907 122.445  90.903  1.00 47.82           N  
ATOM   2940  CA  PHE A 197     119.457 121.094  90.576  1.00 47.82           C  
ATOM   2941  C   PHE A 197     118.073 121.087  89.913  1.00 47.82           C  
ATOM   2942  O   PHE A 197     117.877 120.363  88.938  1.00 47.82           O  
ATOM   2943  CB  PHE A 197     119.492 120.194  91.821  1.00 47.82           C  
ATOM   2944  CG  PHE A 197     120.872 119.886  92.387  1.00 47.82           C  
ATOM   2945  CD1 PHE A 197     121.910 119.408  91.556  1.00 47.82           C  
ATOM   2946  CD2 PHE A 197     121.097 119.957  93.778  1.00 47.82           C  
ATOM   2947  CE1 PHE A 197     123.144 119.081  92.102  1.00 47.82           C  
ATOM   2948  CE2 PHE A 197     122.336 119.622  94.306  1.00 47.82           C  
ATOM   2949  CZ  PHE A 197     123.358 119.196  93.469  1.00 47.82           C  
ATOM   2950  H   PHE A 197     119.979 122.693  91.885  1.00 47.82           H  
ATOM   2951  HA  PHE A 197     120.143 120.679  89.835  1.00 47.82           H  
ATOM   2952  HB2 PHE A 197     118.899 120.677  92.591  1.00 47.82           H  
ATOM   2953  HB3 PHE A 197     118.986 119.252  91.623  1.00 47.82           H  
ATOM   2954  HD1 PHE A 197     121.768 119.296  90.491  1.00 47.82           H  
ATOM   2955  HD2 PHE A 197     120.311 120.285  94.440  1.00 47.82           H  
ATOM   2956  HE1 PHE A 197     123.941 118.736  91.459  1.00 47.82           H  
ATOM   2957  HE2 PHE A 197     122.507 119.690  95.371  1.00 47.82           H  
ATOM   2958  HZ  PHE A 197     124.324 118.942  93.884  1.00 47.82           H  
ATOM   2959  N   TYR A 198     117.156 121.939  90.393  1.00 47.43           N  
ATOM   2960  CA  TYR A 198     115.828 122.084  89.797  1.00 47.43           C  
ATOM   2961  C   TYR A 198     115.827 122.783  88.425  1.00 47.43           C  
ATOM   2962  O   TYR A 198     114.887 122.553  87.661  1.00 47.43           O  
ATOM   2963  CB  TYR A 198     114.846 122.715  90.801  1.00 47.43           C  
ATOM   2964  CG  TYR A 198     114.333 121.739  91.851  1.00 47.43           C  
ATOM   2965  CD1 TYR A 198     113.515 120.661  91.453  1.00 47.43           C  
ATOM   2966  CD2 TYR A 198     114.627 121.912  93.220  1.00 47.43           C  
ATOM   2967  CE1 TYR A 198     112.973 119.791  92.414  1.00 47.43           C  
ATOM   2968  CE2 TYR A 198     114.064 121.059  94.187  1.00 47.43           C  
ATOM   2969  CZ  TYR A 198     113.217 120.010  93.785  1.00 47.43           C  
ATOM   2970  OH  TYR A 198     112.592 119.237  94.717  1.00 47.43           O  
ATOM   2971  H   TYR A 198     117.396 122.567  91.148  1.00 47.43           H  
ATOM   2972  HA  TYR A 198     115.466 121.079  89.587  1.00 47.43           H  
ATOM   2973  HB2 TYR A 198     115.277 123.604  91.261  1.00 47.43           H  
ATOM   2974  HB3 TYR A 198     113.960 123.072  90.271  1.00 47.43           H  
ATOM   2975  HD1 TYR A 198     113.274 120.518  90.409  1.00 47.43           H  
ATOM   2976  HD2 TYR A 198     115.251 122.724  93.550  1.00 47.43           H  
ATOM   2977  HE1 TYR A 198     112.320 119.003  92.079  1.00 47.43           H  
ATOM   2978  HE2 TYR A 198     114.268 121.239  95.233  1.00 47.43           H  
ATOM   2979  HH  TYR A 198     112.513 119.684  95.582  1.00 47.43           H  
ATOM   2980  N   CYS A 199     116.877 123.550  88.087  1.00 51.99           N  
ATOM   2981  CA  CYS A 199     117.060 124.110  86.745  1.00 51.99           C  
ATOM   2982  C   CYS A 199     117.729 123.085  85.806  1.00 51.99           C  
ATOM   2983  O   CYS A 199     117.309 122.967  84.653  1.00 51.99           O  
ATOM   2984  CB  CYS A 199     117.720 125.514  86.755  1.00 51.99           C  
ATOM   2985  SG  CYS A 199     119.541 125.549  86.731  1.00 51.99           S  
ATOM   2986  H   CYS A 199     117.592 123.777  88.771  1.00 51.99           H  
ATOM   2987  HA  CYS A 199     116.064 124.284  86.332  1.00 51.99           H  
ATOM   2988  HB2 CYS A 199     117.399 126.053  85.863  1.00 51.99           H  
ATOM   2989  HB3 CYS A 199     117.360 126.101  87.601  1.00 51.99           H  
ATOM   2990  HG  CYS A 199     119.714 124.697  87.747  1.00 51.99           H  
ATOM   2991  N   LEU A 200     118.702 122.306  86.305  1.00 47.66           N  
ATOM   2992  CA  LEU A 200     119.358 121.243  85.540  1.00 47.66           C  
ATOM   2993  C   LEU A 200     118.399 120.090  85.192  1.00 47.66           C  
ATOM   2994  O   LEU A 200     118.478 119.564  84.082  1.00 47.66           O  
ATOM   2995  CB  LEU A 200     120.595 120.718  86.293  1.00 47.66           C  
ATOM   2996  CG  LEU A 200     121.815 121.664  86.301  1.00 47.66           C  
ATOM   2997  CD1 LEU A 200     122.914 121.116  87.235  1.00 47.66           C  
ATOM   2998  CD2 LEU A 200     122.363 121.944  84.887  1.00 47.66           C  
ATOM   2999  H   LEU A 200     119.077 122.510  87.230  1.00 47.66           H  
ATOM   3000  HA  LEU A 200     119.679 121.673  84.591  1.00 47.66           H  
ATOM   3001  HB2 LEU A 200     120.307 120.459  87.313  1.00 47.66           H  
ATOM   3002  HB3 LEU A 200     120.914 119.789  85.826  1.00 47.66           H  
ATOM   3003  HG  LEU A 200     121.496 122.619  86.719  1.00 47.66           H  
ATOM   3004 HD11 LEU A 200     123.409 121.927  87.769  1.00 47.66           H  
ATOM   3005 HD12 LEU A 200     122.516 120.434  87.987  1.00 47.66           H  
ATOM   3006 HD13 LEU A 200     123.684 120.567  86.692  1.00 47.66           H  
ATOM   3007 HD21 LEU A 200     123.452 121.893  84.857  1.00 47.66           H  
ATOM   3008 HD22 LEU A 200     121.982 121.233  84.154  1.00 47.66           H  
ATOM   3009 HD23 LEU A 200     122.079 122.947  84.565  1.00 47.66           H  
ATOM   3010  N   ILE A 201     117.472 119.765  86.106  1.00 46.99           N  
ATOM   3011  CA  ILE A 201     116.352 118.851  85.864  1.00 46.99           C  
ATOM   3012  C   ILE A 201     115.454 119.341  84.710  1.00 46.99           C  
ATOM   3013  O   ILE A 201     115.184 118.578  83.784  1.00 46.99           O  
ATOM   3014  CB  ILE A 201     115.506 118.645  87.162  1.00 46.99           C  
ATOM   3015  CG1 ILE A 201     116.271 117.742  88.157  1.00 46.99           C  
ATOM   3016  CG2 ILE A 201     114.064 118.116  86.967  1.00 46.99           C  
ATOM   3017  CD1 ILE A 201     115.745 117.832  89.597  1.00 46.99           C  
ATOM   3018  H   ILE A 201     117.529 120.188  87.029  1.00 46.99           H  
ATOM   3019  HA  ILE A 201     116.770 117.889  85.561  1.00 46.99           H  
ATOM   3020  HB  ILE A 201     115.406 119.626  87.629  1.00 46.99           H  
ATOM   3021 HG12 ILE A 201     116.232 116.708  87.816  1.00 46.99           H  
ATOM   3022 HG13 ILE A 201     117.330 117.996  88.164  1.00 46.99           H  
ATOM   3023 HG21 ILE A 201     113.571 117.928  87.920  1.00 46.99           H  
ATOM   3024 HG22 ILE A 201     113.429 118.829  86.440  1.00 46.99           H  
ATOM   3025 HG23 ILE A 201     114.057 117.185  86.401  1.00 46.99           H  
ATOM   3026 HD11 ILE A 201     116.520 117.567  90.315  1.00 46.99           H  
ATOM   3027 HD12 ILE A 201     115.410 118.836  89.848  1.00 46.99           H  
ATOM   3028 HD13 ILE A 201     114.902 117.159  89.739  1.00 46.99           H  
ATOM   3029  N   HIS A 202     115.057 120.620  84.769  1.00 51.20           N  
ATOM   3030  CA  HIS A 202     114.242 121.284  83.749  1.00 51.20           C  
ATOM   3031  C   HIS A 202     114.953 121.310  82.380  1.00 51.20           C  
ATOM   3032  O   HIS A 202     114.334 120.981  81.367  1.00 51.20           O  
ATOM   3033  CB  HIS A 202     113.875 122.698  84.252  1.00 51.20           C  
ATOM   3034  CG  HIS A 202     112.842 123.452  83.448  1.00 51.20           C  
ATOM   3035  ND1 HIS A 202     112.801 124.838  83.394  1.00 51.20           N  
ATOM   3036  CD2 HIS A 202     111.792 123.024  82.666  1.00 51.20           C  
ATOM   3037  CE1 HIS A 202     111.788 125.182  82.598  1.00 51.20           C  
ATOM   3038  NE2 HIS A 202     111.123 124.129  82.141  1.00 51.20           N  
ATOM   3039  H   HIS A 202     115.339 121.184  85.558  1.00 51.20           H  
ATOM   3040  HA  HIS A 202     113.324 120.704  83.640  1.00 51.20           H  
ATOM   3041  HB2 HIS A 202     113.482 122.628  85.267  1.00 51.20           H  
ATOM   3042  HB3 HIS A 202     114.770 123.316  84.316  1.00 51.20           H  
ATOM   3043  HD1 HIS A 202     113.469 125.516  83.905  1.00 51.20           H  
ATOM   3044  HD2 HIS A 202     111.528 121.992  82.487  1.00 51.20           H  
ATOM   3045  HE1 HIS A 202     111.522 126.204  82.359  1.00 51.20           H  
ATOM   3046  N   ARG A 203     116.262 121.613  82.385  1.00 53.72           N  
ATOM   3047  CA  ARG A 203     117.093 121.594  81.183  1.00 53.72           C  
ATOM   3048  C   ARG A 203     117.220 120.184  80.572  1.00 53.72           C  
ATOM   3049  O   ARG A 203     117.156 120.068  79.353  1.00 53.72           O  
ATOM   3050  CB  ARG A 203     118.455 122.289  81.438  1.00 53.72           C  
ATOM   3051  CG  ARG A 203     119.278 122.505  80.145  1.00 53.72           C  
ATOM   3052  CD  ARG A 203     120.417 123.545  80.241  1.00 53.72           C  
ATOM   3053  NE  ARG A 203     121.586 123.099  81.035  1.00 53.72           N  
ATOM   3054  CZ  ARG A 203     122.783 123.714  81.128  1.00 53.72           C  
ATOM   3055  NH1 ARG A 203     123.032 124.866  80.495  1.00 53.72           N  
ATOM   3056  NH2 ARG A 203     123.752 123.165  81.865  1.00 53.72           N1+
ATOM   3057  H   ARG A 203     116.698 121.912  83.253  1.00 53.72           H  
ATOM   3058  HA  ARG A 203     116.561 122.198  80.445  1.00 53.72           H  
ATOM   3059  HB2 ARG A 203     118.262 123.258  81.900  1.00 53.72           H  
ATOM   3060  HB3 ARG A 203     119.035 121.717  82.162  1.00 53.72           H  
ATOM   3061  HG2 ARG A 203     119.710 121.538  79.880  1.00 53.72           H  
ATOM   3062  HG3 ARG A 203     118.635 122.760  79.301  1.00 53.72           H  
ATOM   3063  HD2 ARG A 203     120.691 123.900  79.246  1.00 53.72           H  
ATOM   3064  HD3 ARG A 203     120.033 124.417  80.774  1.00 53.72           H  
ATOM   3065  HE  ARG A 203     121.423 122.238  81.539  1.00 53.72           H  
ATOM   3066 HH11 ARG A 203     122.326 125.313  79.926  1.00 53.72           H  
ATOM   3067 HH12 ARG A 203     123.920 125.352  80.545  1.00 53.72           H  
ATOM   3068 HH21 ARG A 203     123.632 122.299  82.372  1.00 53.72           H  
ATOM   3069 HH22 ARG A 203     124.664 123.598  81.957  1.00 53.72           H  
ATOM   3070  N   GLN A 204     117.355 119.145  81.407  1.00 49.38           N  
ATOM   3071  CA  GLN A 204     117.375 117.740  80.985  1.00 49.38           C  
ATOM   3072  C   GLN A 204     116.040 117.281  80.370  1.00 49.38           C  
ATOM   3073  O   GLN A 204     116.058 116.625  79.331  1.00 49.38           O  
ATOM   3074  CB  GLN A 204     117.871 116.864  82.164  1.00 49.38           C  
ATOM   3075  CG  GLN A 204     117.641 115.335  82.111  1.00 49.38           C  
ATOM   3076  CD  GLN A 204     118.423 114.555  81.051  1.00 49.38           C  
ATOM   3077  OE1 GLN A 204     118.791 115.063  79.992  1.00 49.38           O  
ATOM   3078  NE2 GLN A 204     118.658 113.278  81.327  1.00 49.38           N  
ATOM   3079  H   GLN A 204     117.420 119.316  82.405  1.00 49.38           H  
ATOM   3080  HA  GLN A 204     118.118 117.661  80.189  1.00 49.38           H  
ATOM   3081  HB2 GLN A 204     118.936 117.050  82.311  1.00 49.38           H  
ATOM   3082  HB3 GLN A 204     117.391 117.215  83.077  1.00 49.38           H  
ATOM   3083  HG2 GLN A 204     117.947 114.938  83.077  1.00 49.38           H  
ATOM   3084  HG3 GLN A 204     116.581 115.100  82.012  1.00 49.38           H  
ATOM   3085 HE21 GLN A 204     118.308 112.871  82.195  1.00 49.38           H  
ATOM   3086 HE22 GLN A 204     119.207 112.702  80.709  1.00 49.38           H  
ATOM   3087  N   VAL A 205     114.916 117.652  80.998  1.00 47.60           N  
ATOM   3088  CA  VAL A 205     113.575 117.339  80.501  1.00 47.60           C  
ATOM   3089  C   VAL A 205     113.292 118.015  79.146  1.00 47.60           C  
ATOM   3090  O   VAL A 205     112.882 117.330  78.208  1.00 47.60           O  
ATOM   3091  CB  VAL A 205     112.483 117.689  81.557  1.00 47.60           C  
ATOM   3092  CG1 VAL A 205     111.035 117.785  81.024  1.00 47.60           C  
ATOM   3093  CG2 VAL A 205     112.540 116.673  82.716  1.00 47.60           C  
ATOM   3094  H   VAL A 205     114.975 118.167  81.870  1.00 47.60           H  
ATOM   3095  HA  VAL A 205     113.539 116.262  80.321  1.00 47.60           H  
ATOM   3096  HB  VAL A 205     112.722 118.668  81.973  1.00 47.60           H  
ATOM   3097 HG11 VAL A 205     110.328 117.967  81.831  1.00 47.60           H  
ATOM   3098 HG12 VAL A 205     110.904 118.606  80.318  1.00 47.60           H  
ATOM   3099 HG13 VAL A 205     110.731 116.866  80.520  1.00 47.60           H  
ATOM   3100 HG21 VAL A 205     111.820 116.906  83.497  1.00 47.60           H  
ATOM   3101 HG22 VAL A 205     112.319 115.665  82.363  1.00 47.60           H  
ATOM   3102 HG23 VAL A 205     113.525 116.645  83.180  1.00 47.60           H  
ATOM   3103  N   LYS A 206     113.596 119.317  79.036  1.00 55.11           N  
ATOM   3104  CA  LYS A 206     113.404 120.047  77.787  1.00 55.11           C  
ATOM   3105  C   LYS A 206     114.354 119.554  76.676  1.00 55.11           C  
ATOM   3106  O   LYS A 206     113.915 119.477  75.528  1.00 55.11           O  
ATOM   3107  CB  LYS A 206     113.497 121.569  78.023  1.00 55.11           C  
ATOM   3108  CG  LYS A 206     113.010 122.429  76.834  1.00 55.11           C  
ATOM   3109  CD  LYS A 206     111.480 122.381  76.597  1.00 55.11           C  
ATOM   3110  CE  LYS A 206     111.049 122.058  75.150  1.00 55.11           C  
ATOM   3111  NZ  LYS A 206     111.114 120.618  74.842  1.00 55.11           N1+
ATOM   3112  H   LYS A 206     113.920 119.839  79.845  1.00 55.11           H  
ATOM   3113  HA  LYS A 206     112.388 119.822  77.457  1.00 55.11           H  
ATOM   3114  HB2 LYS A 206     112.906 121.840  78.900  1.00 55.11           H  
ATOM   3115  HB3 LYS A 206     114.527 121.832  78.269  1.00 55.11           H  
ATOM   3116  HG2 LYS A 206     113.294 123.465  77.023  1.00 55.11           H  
ATOM   3117  HG3 LYS A 206     113.551 122.158  75.927  1.00 55.11           H  
ATOM   3118  HD2 LYS A 206     110.992 121.695  77.293  1.00 55.11           H  
ATOM   3119  HD3 LYS A 206     111.065 123.357  76.855  1.00 55.11           H  
ATOM   3120  HE2 LYS A 206     110.009 122.361  75.013  1.00 55.11           H  
ATOM   3121  HE3 LYS A 206     111.638 122.627  74.429  1.00 55.11           H  
ATOM   3122  HZ1 LYS A 206     110.754 120.444  73.914  1.00 55.11           H  
ATOM   3123  HZ2 LYS A 206     112.026 120.201  74.972  1.00 55.11           H  
ATOM   3124  HZ3 LYS A 206     110.414 120.167  75.444  1.00 55.11           H  
ATOM   3125  N   ARG A 207     115.597 119.194  77.035  1.00 57.22           N  
ATOM   3126  CA  ARG A 207     116.577 118.624  76.110  1.00 57.22           C  
ATOM   3127  C   ARG A 207     116.183 117.216  75.617  1.00 57.22           C  
ATOM   3128  O   ARG A 207     116.492 116.869  74.481  1.00 57.22           O  
ATOM   3129  CB  ARG A 207     117.980 118.648  76.751  1.00 57.22           C  
ATOM   3130  CG  ARG A 207     119.127 118.152  75.835  1.00 57.22           C  
ATOM   3131  CD  ARG A 207     120.110 117.156  76.482  1.00 57.22           C  
ATOM   3132  NE  ARG A 207     119.448 115.959  77.049  1.00 57.22           N  
ATOM   3133  CZ  ARG A 207     118.912 114.905  76.414  1.00 57.22           C  
ATOM   3134  NH1 ARG A 207     118.886 114.808  75.081  1.00 57.22           N  
ATOM   3135  NH2 ARG A 207     118.393 113.931  77.160  1.00 57.22           N1+
ATOM   3136  H   ARG A 207     115.899 119.324  77.994  1.00 57.22           H  
ATOM   3137  HA  ARG A 207     116.598 119.277  75.240  1.00 57.22           H  
ATOM   3138  HB2 ARG A 207     118.207 119.673  77.044  1.00 57.22           H  
ATOM   3139  HB3 ARG A 207     117.949 118.080  77.680  1.00 57.22           H  
ATOM   3140  HG2 ARG A 207     118.807 117.821  74.847  1.00 57.22           H  
ATOM   3141  HG3 ARG A 207     119.706 119.048  75.607  1.00 57.22           H  
ATOM   3142  HD2 ARG A 207     120.766 116.775  75.697  1.00 57.22           H  
ATOM   3143  HD3 ARG A 207     120.773 117.648  77.194  1.00 57.22           H  
ATOM   3144  HE  ARG A 207     119.374 115.977  78.066  1.00 57.22           H  
ATOM   3145 HH11 ARG A 207     119.130 115.608  74.510  1.00 57.22           H  
ATOM   3146 HH12 ARG A 207     118.467 114.038  74.577  1.00 57.22           H  
ATOM   3147 HH21 ARG A 207     118.349 114.046  78.171  1.00 57.22           H  
ATOM   3148 HH22 ARG A 207     117.991 113.094  76.763  1.00 57.22           H  
ATOM   3149  N   ALA A 208     115.524 116.419  76.469  1.00 54.49           N  
ATOM   3150  CA  ALA A 208     115.013 115.098  76.107  1.00 54.49           C  
ATOM   3151  C   ALA A 208     113.833 115.187  75.135  1.00 54.49           C  
ATOM   3152  O   ALA A 208     113.810 114.461  74.148  1.00 54.49           O  
ATOM   3153  CB  ALA A 208     114.620 114.326  77.377  1.00 54.49           C  
ATOM   3154  H   ALA A 208     115.331 116.744  77.410  1.00 54.49           H  
ATOM   3155  HA  ALA A 208     115.807 114.546  75.602  1.00 54.49           H  
ATOM   3156  HB1 ALA A 208     114.265 113.325  77.127  1.00 54.49           H  
ATOM   3157  HB2 ALA A 208     115.465 114.219  78.056  1.00 54.49           H  
ATOM   3158  HB3 ALA A 208     113.819 114.828  77.921  1.00 54.49           H  
ATOM   3159  N   ALA A 209     112.904 116.107  75.410  1.00 57.93           N  
ATOM   3160  CA  ALA A 209     111.729 116.335  74.577  1.00 57.93           C  
ATOM   3161  C   ALA A 209     112.015 117.015  73.218  1.00 57.93           C  
ATOM   3162  O   ALA A 209     111.069 117.276  72.482  1.00 57.93           O  
ATOM   3163  CB  ALA A 209     110.694 117.088  75.406  1.00 57.93           C  
ATOM   3164  H   ALA A 209     112.976 116.652  76.261  1.00 57.93           H  
ATOM   3165  HA  ALA A 209     111.295 115.364  74.326  1.00 57.93           H  
ATOM   3166  HB1 ALA A 209     109.856 117.391  74.781  1.00 57.93           H  
ATOM   3167  HB2 ALA A 209     110.288 116.460  76.200  1.00 57.93           H  
ATOM   3168  HB3 ALA A 209     111.118 117.973  75.875  1.00 57.93           H  
ATOM   3169  N   GLN A 210     113.290 117.234  72.849  1.00 62.84           N  
ATOM   3170  CA  GLN A 210     113.733 117.626  71.502  1.00 62.84           C  
ATOM   3171  C   GLN A 210     113.428 116.558  70.423  1.00 62.84           C  
ATOM   3172  O   GLN A 210     114.347 115.949  69.880  1.00 62.84           O  
ATOM   3173  CB  GLN A 210     115.236 117.995  71.515  1.00 62.84           C  
ATOM   3174  CG  GLN A 210     115.575 119.301  72.257  1.00 62.84           C  
ATOM   3175  CD  GLN A 210     117.060 119.654  72.141  1.00 62.84           C  
ATOM   3176  OE1 GLN A 210     117.784 119.703  73.130  1.00 62.84           O  
ATOM   3177  NE2 GLN A 210     117.539 119.910  70.930  1.00 62.84           N  
ATOM   3178  H   GLN A 210     114.016 116.886  73.458  1.00 62.84           H  
ATOM   3179  HA  GLN A 210     113.173 118.518  71.214  1.00 62.84           H  
ATOM   3180  HB2 GLN A 210     115.814 117.169  71.932  1.00 62.84           H  
ATOM   3181  HB3 GLN A 210     115.577 118.092  70.483  1.00 62.84           H  
ATOM   3182  HG2 GLN A 210     114.987 120.128  71.859  1.00 62.84           H  
ATOM   3183  HG3 GLN A 210     115.308 119.210  73.308  1.00 62.84           H  
ATOM   3184 HE21 GLN A 210     116.954 119.849  70.111  1.00 62.84           H  
ATOM   3185 HE22 GLN A 210     118.514 120.145  70.825  1.00 62.84           H  
ATOM   3186  N   ALA A 211     112.140 116.368  70.133  1.00 13.83           N  
ATOM   3187  CA  ALA A 211     111.612 115.522  69.074  1.00 15.42           C  
ATOM   3188  C   ALA A 211     110.225 116.046  68.692  1.00 16.71           C  
ATOM   3189  O   ALA A 211     110.015 116.412  67.540  1.00 17.84           O  
ATOM   3190  CB  ALA A 211     111.571 114.049  69.517  1.00  0.00           C  
ATOM   3191  H   ALA A 211     111.450 116.864  70.690  1.00 13.83           H  
ATOM   3192  HA  ALA A 211     112.253 115.609  68.194  1.00 15.42           H  
ATOM   3193  HB1 ALA A 211     112.577 113.668  69.699  1.00  0.00           H  
ATOM   3194  HB2 ALA A 211     110.992 113.913  70.431  1.00  0.00           H  
ATOM   3195  HB3 ALA A 211     111.122 113.424  68.743  1.00  0.00           H  
ATOM   3196  N   LEU A 212     109.317 116.116  69.674  1.00 17.08           N  
ATOM   3197  CA  LEU A 212     107.938 116.566  69.514  1.00 15.97           C  
ATOM   3198  C   LEU A 212     107.318 116.787  70.900  1.00 17.17           C  
ATOM   3199  O   LEU A 212     107.849 116.288  71.895  1.00 15.94           O  
ATOM   3200  CB  LEU A 212     107.117 115.583  68.625  1.00  0.00           C  
ATOM   3201  CG  LEU A 212     107.145 114.074  68.999  1.00  0.00           C  
ATOM   3202  CD1 LEU A 212     106.353 113.738  70.280  1.00  0.00           C  
ATOM   3203  CD2 LEU A 212     106.673 113.205  67.812  1.00  0.00           C  
ATOM   3204  H   LEU A 212     109.537 115.843  70.625  1.00 17.08           H  
ATOM   3205  HA  LEU A 212     107.966 117.539  69.019  1.00 15.97           H  
ATOM   3206  HB2 LEU A 212     106.080 115.918  68.560  1.00  0.00           H  
ATOM   3207  HB3 LEU A 212     107.500 115.689  67.609  1.00  0.00           H  
ATOM   3208  HG  LEU A 212     108.183 113.790  69.177  1.00  0.00           H  
ATOM   3209 HD11 LEU A 212     105.862 112.767  70.228  1.00  0.00           H  
ATOM   3210 HD12 LEU A 212     107.014 113.709  71.147  1.00  0.00           H  
ATOM   3211 HD13 LEU A 212     105.577 114.475  70.482  1.00  0.00           H  
ATOM   3212 HD21 LEU A 212     107.417 112.445  67.569  1.00  0.00           H  
ATOM   3213 HD22 LEU A 212     105.736 112.686  68.014  1.00  0.00           H  
ATOM   3214 HD23 LEU A 212     106.512 113.789  66.905  1.00  0.00           H  
ATOM   3215  N   ASP A 213     106.182 117.493  70.916  1.00 14.58           N  
ATOM   3216  CA  ASP A 213     105.234 117.528  72.030  1.00 15.78           C  
ATOM   3217  C   ASP A 213     104.034 116.664  71.594  1.00 16.40           C  
ATOM   3218  O   ASP A 213     103.712 116.653  70.403  1.00 14.34           O  
ATOM   3219  CB  ASP A 213     104.789 118.969  72.380  1.00  0.00           C  
ATOM   3220  CG  ASP A 213     103.748 119.054  73.500  1.00  0.00           C  
ATOM   3221  OD1 ASP A 213     103.801 118.243  74.447  1.00  0.00           O  
ATOM   3222  OD2 ASP A 213     102.899 119.968  73.471  1.00  0.00           O1-
ATOM   3223  H   ASP A 213     105.774 117.758  70.033  1.00 14.58           H  
ATOM   3224  HA  ASP A 213     105.687 117.076  72.916  1.00 15.78           H  
ATOM   3225  HB2 ASP A 213     105.660 119.543  72.699  1.00  0.00           H  
ATOM   3226  HB3 ASP A 213     104.420 119.472  71.486  1.00  0.00           H  
ATOM   3227  N   ILE A 214     103.412 115.964  72.552  1.00 14.55           N  
ATOM   3228  CA  ILE A 214     102.486 114.844  72.355  1.00 16.42           C  
ATOM   3229  C   ILE A 214     101.311 115.104  71.384  1.00 17.16           C  
ATOM   3230  O   ILE A 214     100.999 114.222  70.583  1.00 16.93           O  
ATOM   3231  CB  ILE A 214     101.983 114.261  73.713  1.00  0.00           C  
ATOM   3232  CG1 ILE A 214     101.127 112.981  73.554  1.00  0.00           C  
ATOM   3233  CG2 ILE A 214     101.263 115.292  74.605  1.00  0.00           C  
ATOM   3234  CD1 ILE A 214     100.957 112.180  74.855  1.00  0.00           C  
ATOM   3235  H   ILE A 214     103.618 116.230  73.510  1.00 14.55           H  
ATOM   3236  HA  ILE A 214     103.087 114.068  71.878  1.00 16.42           H  
ATOM   3237  HB  ILE A 214     102.885 113.960  74.248  1.00  0.00           H  
ATOM   3238 HG12 ILE A 214     100.140 113.236  73.166  1.00  0.00           H  
ATOM   3239 HG13 ILE A 214     101.581 112.330  72.805  1.00  0.00           H  
ATOM   3240 HG21 ILE A 214     101.033 114.882  75.587  1.00  0.00           H  
ATOM   3241 HG22 ILE A 214     101.877 116.177  74.773  1.00  0.00           H  
ATOM   3242 HG23 ILE A 214     100.322 115.621  74.162  1.00  0.00           H  
ATOM   3243 HD11 ILE A 214     100.695 111.144  74.638  1.00  0.00           H  
ATOM   3244 HD12 ILE A 214     101.872 112.171  75.447  1.00  0.00           H  
ATOM   3245 HD13 ILE A 214     100.160 112.597  75.472  1.00  0.00           H  
ATOM   3246  N   LYS A 215     100.724 116.309  71.402  1.00 15.23           N  
ATOM   3247  CA  LYS A 215      99.874 116.779  70.310  1.00 16.84           C  
ATOM   3248  C   LYS A 215      99.925 118.314  70.238  1.00 16.88           C  
ATOM   3249  O   LYS A 215      98.893 118.966  70.065  1.00 16.65           O  
ATOM   3250  CB  LYS A 215      98.449 116.161  70.385  1.00  0.00           C  
ATOM   3251  CG  LYS A 215      97.699 116.170  69.034  1.00  0.00           C  
ATOM   3252  CD  LYS A 215      96.509 115.194  68.989  1.00  0.00           C  
ATOM   3253  CE  LYS A 215      95.878 115.106  67.585  1.00  0.00           C  
ATOM   3254  NZ  LYS A 215      94.819 114.078  67.503  1.00  0.00           N1+
ATOM   3255  H   LYS A 215     100.946 116.983  72.133  1.00 15.23           H  
ATOM   3256  HA  LYS A 215     100.337 116.447  69.378  1.00 16.84           H  
ATOM   3257  HB2 LYS A 215      98.548 115.119  70.687  1.00  0.00           H  
ATOM   3258  HB3 LYS A 215      97.863 116.639  71.171  1.00  0.00           H  
ATOM   3259  HG2 LYS A 215      97.357 117.183  68.816  1.00  0.00           H  
ATOM   3260  HG3 LYS A 215      98.401 115.910  68.240  1.00  0.00           H  
ATOM   3261  HD2 LYS A 215      96.853 114.209  69.312  1.00  0.00           H  
ATOM   3262  HD3 LYS A 215      95.766 115.515  69.722  1.00  0.00           H  
ATOM   3263  HE2 LYS A 215      95.463 116.075  67.300  1.00  0.00           H  
ATOM   3264  HE3 LYS A 215      96.647 114.864  66.848  1.00  0.00           H  
ATOM   3265  HZ1 LYS A 215      94.440 114.048  66.565  1.00  0.00           H  
ATOM   3266  HZ2 LYS A 215      95.204 113.170  67.725  1.00  0.00           H  
ATOM   3267  HZ3 LYS A 215      94.074 114.291  68.151  1.00  0.00           H  
ATOM   3268  N   GLY A 216     101.140 118.868  70.355  1.00 17.32           N  
ATOM   3269  CA  GLY A 216     101.421 120.306  70.384  1.00 21.27           C  
ATOM   3270  C   GLY A 216     101.353 120.898  68.969  1.00 23.22           C  
ATOM   3271  O   GLY A 216     102.363 121.350  68.431  1.00 25.56           O  
ATOM   3272  H   GLY A 216     101.935 118.249  70.462  1.00 17.32           H  
ATOM   3273  HA2 GLY A 216     100.720 120.818  71.045  1.00 21.27           H  
ATOM   3274  HA3 GLY A 216     102.415 120.473  70.795  1.00 21.27           H  
ATOM   3275  N   ALA A 217     100.166 120.868  68.349  1.00 20.27           N  
ATOM   3276  CA  ALA A 217      99.872 121.258  66.968  1.00 20.59           C  
ATOM   3277  C   ALA A 217      99.984 122.778  66.714  1.00 19.48           C  
ATOM   3278  O   ALA A 217      99.000 123.427  66.364  1.00 18.81           O  
ATOM   3279  CB  ALA A 217      98.487 120.701  66.595  1.00  0.00           C  
ATOM   3280  H   ALA A 217      99.406 120.451  68.880  1.00 20.27           H  
ATOM   3281  HA  ALA A 217     100.608 120.773  66.324  1.00 20.59           H  
ATOM   3282  HB1 ALA A 217      98.237 120.930  65.558  1.00  0.00           H  
ATOM   3283  HB2 ALA A 217      98.454 119.618  66.708  1.00  0.00           H  
ATOM   3284  HB3 ALA A 217      97.704 121.128  67.224  1.00  0.00           H  
ATOM   3285  N   ARG A 218     101.190 123.327  66.913  1.00 16.88           N  
ATOM   3286  CA  ARG A 218     101.555 124.750  66.844  1.00 15.78           C  
ATOM   3287  C   ARG A 218     100.945 125.604  67.982  1.00 14.21           C  
ATOM   3288  O   ARG A 218     101.088 126.825  67.964  1.00 16.58           O  
ATOM   3289  CB  ARG A 218     101.299 125.366  65.440  1.00  0.00           C  
ATOM   3290  CG  ARG A 218     101.942 124.600  64.264  1.00  0.00           C  
ATOM   3291  CD  ARG A 218     101.695 125.283  62.901  1.00  0.00           C  
ATOM   3292  NE  ARG A 218     102.470 124.665  61.800  1.00  0.00           N  
ATOM   3293  CZ  ARG A 218     102.499 125.022  60.502  1.00  0.00           C  
ATOM   3294  NH1 ARG A 218     101.771 126.045  60.041  1.00  0.00           N  
ATOM   3295  NH2 ARG A 218     103.273 124.343  59.651  1.00  0.00           N1+
ATOM   3296  H   ARG A 218     101.893 122.704  67.314  1.00 16.88           H  
ATOM   3297  HA  ARG A 218     102.631 124.777  67.019  1.00 15.78           H  
ATOM   3298  HB2 ARG A 218     100.226 125.463  65.270  1.00  0.00           H  
ATOM   3299  HB3 ARG A 218     101.688 126.385  65.438  1.00  0.00           H  
ATOM   3300  HG2 ARG A 218     103.002 124.405  64.439  1.00  0.00           H  
ATOM   3301  HG3 ARG A 218     101.454 123.624  64.236  1.00  0.00           H  
ATOM   3302  HD2 ARG A 218     100.651 125.109  62.634  1.00  0.00           H  
ATOM   3303  HD3 ARG A 218     101.824 126.365  62.959  1.00  0.00           H  
ATOM   3304  HE  ARG A 218     103.037 123.884  62.109  1.00  0.00           H  
ATOM   3305 HH11 ARG A 218     101.181 126.580  60.661  1.00  0.00           H  
ATOM   3306 HH12 ARG A 218     101.779 126.338  59.072  1.00  0.00           H  
ATOM   3307 HH21 ARG A 218     103.855 123.568  59.942  1.00  0.00           H  
ATOM   3308 HH22 ARG A 218     103.332 124.577  58.667  1.00  0.00           H  
ATOM   3309  N   ARG A 219     100.297 124.962  68.958  1.00 16.18           N  
ATOM   3310  CA  ARG A 219      99.829 125.513  70.223  1.00 16.76           C  
ATOM   3311  C   ARG A 219      99.950 124.356  71.227  1.00 17.04           C  
ATOM   3312  O   ARG A 219      99.585 123.236  70.869  1.00 18.73           O  
ATOM   3313  CB  ARG A 219      98.365 126.017  70.111  1.00  0.00           C  
ATOM   3314  CG  ARG A 219      98.159 127.194  69.134  1.00  0.00           C  
ATOM   3315  CD  ARG A 219      96.708 127.711  69.074  1.00  0.00           C  
ATOM   3316  NE  ARG A 219      96.591 128.959  68.283  1.00  0.00           N  
ATOM   3317  CZ  ARG A 219      95.476 129.630  67.941  1.00  0.00           C  
ATOM   3318  NH1 ARG A 219      94.262 129.193  68.292  1.00  0.00           N  
ATOM   3319  NH2 ARG A 219      95.579 130.758  67.233  1.00  0.00           N1+
ATOM   3320  H   ARG A 219     100.218 123.953  68.912  1.00 16.18           H  
ATOM   3321  HA  ARG A 219     100.486 126.329  70.533  1.00 16.76           H  
ATOM   3322  HB2 ARG A 219      97.717 125.187  69.820  1.00  0.00           H  
ATOM   3323  HB3 ARG A 219      98.029 126.323  71.103  1.00  0.00           H  
ATOM   3324  HG2 ARG A 219      98.879 127.995  69.309  1.00  0.00           H  
ATOM   3325  HG3 ARG A 219      98.388 126.796  68.144  1.00  0.00           H  
ATOM   3326  HD2 ARG A 219      96.125 126.975  68.518  1.00  0.00           H  
ATOM   3327  HD3 ARG A 219      96.255 127.785  70.064  1.00  0.00           H  
ATOM   3328  HE  ARG A 219      97.495 129.319  67.999  1.00  0.00           H  
ATOM   3329 HH11 ARG A 219      94.155 128.349  68.837  1.00  0.00           H  
ATOM   3330 HH12 ARG A 219      93.407 129.678  68.051  1.00  0.00           H  
ATOM   3331 HH21 ARG A 219      96.472 131.148  66.960  1.00  0.00           H  
ATOM   3332 HH22 ARG A 219      94.770 131.303  66.960  1.00  0.00           H  
ATOM   3333  N   ALA A 220     100.463 124.624  72.434  1.00 17.25           N  
ATOM   3334  CA  ALA A 220     100.772 123.598  73.437  1.00 16.47           C  
ATOM   3335  C   ALA A 220     100.228 123.984  74.830  1.00 18.22           C  
ATOM   3336  O   ALA A 220     101.013 124.419  75.673  1.00 17.69           O  
ATOM   3337  CB  ALA A 220     102.293 123.357  73.449  1.00  0.00           C  
ATOM   3338  H   ALA A 220     100.744 125.562  72.679  1.00 17.25           H  
ATOM   3339  HA  ALA A 220     100.322 122.639  73.176  1.00 16.47           H  
ATOM   3340  HB1 ALA A 220     102.636 122.941  72.501  1.00  0.00           H  
ATOM   3341  HB2 ALA A 220     102.853 124.273  73.641  1.00  0.00           H  
ATOM   3342  HB3 ALA A 220     102.568 122.639  74.224  1.00  0.00           H  
ATOM   3343  N   PRO A 221      98.899 123.858  75.058  1.00 19.52           N  
ATOM   3344  CA  PRO A 221      98.327 123.959  76.417  1.00 19.44           C  
ATOM   3345  C   PRO A 221      98.669 122.728  77.285  1.00 21.06           C  
ATOM   3346  O   PRO A 221      99.071 121.702  76.741  1.00 20.72           O  
ATOM   3347  CD  PRO A 221      97.870 123.556  74.057  1.00  0.00           C  
ATOM   3348  CB  PRO A 221      96.816 124.065  76.143  1.00  0.00           C  
ATOM   3349  CG  PRO A 221      96.601 123.283  74.855  1.00  0.00           C  
ATOM   3350  HA  PRO A 221      98.688 124.856  76.924  1.00 19.44           H  
ATOM   3351  HB2 PRO A 221      96.194 123.692  76.958  1.00  0.00           H  
ATOM   3352  HB3 PRO A 221      96.551 125.112  75.988  1.00  0.00           H  
ATOM   3353  HG2 PRO A 221      96.550 122.219  75.086  1.00  0.00           H  
ATOM   3354  HG3 PRO A 221      95.685 123.551  74.328  1.00  0.00           H  
ATOM   3355  HD2 PRO A 221      98.115 122.705  73.420  1.00  0.00           H  
ATOM   3356  HD3 PRO A 221      97.735 124.431  73.420  1.00  0.00           H  
ATOM   3357  N   ASP A 222      98.464 122.822  78.608  1.00 20.98           N  
ATOM   3358  CA  ASP A 222      98.780 121.778  79.605  1.00 20.56           C  
ATOM   3359  C   ASP A 222      98.100 120.405  79.441  1.00 19.71           C  
ATOM   3360  O   ASP A 222      98.522 119.467  80.123  1.00 21.33           O  
ATOM   3361  CB  ASP A 222      98.643 122.255  81.073  1.00  0.00           C  
ATOM   3362  CG  ASP A 222      99.923 122.877  81.618  1.00  0.00           C  
ATOM   3363  OD1 ASP A 222     100.149 124.075  81.363  1.00  0.00           O  
ATOM   3364  OD2 ASP A 222     100.762 122.106  82.134  1.00  0.00           O1-
ATOM   3365  H   ASP A 222      98.194 123.713  78.997  1.00 20.98           H  
ATOM   3366  HA  ASP A 222      99.835 121.563  79.430  1.00 20.56           H  
ATOM   3367  HB2 ASP A 222      97.845 122.995  81.145  1.00  0.00           H  
ATOM   3368  HB3 ASP A 222      98.332 121.455  81.747  1.00  0.00           H  
ATOM   3369  N   SER A 223      97.120 120.271  78.541  1.00 21.43           N  
ATOM   3370  CA  SER A 223      96.617 118.980  78.066  1.00 20.61           C  
ATOM   3371  C   SER A 223      97.632 118.238  77.163  1.00 20.80           C  
ATOM   3372  O   SER A 223      97.541 117.021  77.025  1.00 19.82           O  
ATOM   3373  CB  SER A 223      95.267 119.240  77.372  1.00  0.00           C  
ATOM   3374  OG  SER A 223      95.395 120.214  76.345  1.00  0.00           O  
ATOM   3375  H   SER A 223      96.821 121.063  77.989  1.00 21.43           H  
ATOM   3376  HA  SER A 223      96.435 118.336  78.929  1.00 20.61           H  
ATOM   3377  HB2 SER A 223      94.874 118.314  76.949  1.00  0.00           H  
ATOM   3378  HB3 SER A 223      94.530 119.587  78.097  1.00  0.00           H  
ATOM   3379  HG  SER A 223      94.552 120.670  76.252  1.00  0.00           H  
ATOM   3380  N   SER A 224      98.581 118.988  76.594  1.00 20.97           N  
ATOM   3381  CA  SER A 224      99.805 118.531  75.956  1.00 20.77           C  
ATOM   3382  C   SER A 224     100.939 119.112  76.844  1.00 20.48           C  
ATOM   3383  O   SER A 224     100.815 119.047  78.072  1.00 20.59           O  
ATOM   3384  CB  SER A 224      99.747 119.001  74.476  1.00  0.00           C  
ATOM   3385  OG  SER A 224     100.645 118.329  73.612  1.00  0.00           O  
ATOM   3386  H   SER A 224      98.599 119.985  76.798  1.00 20.97           H  
ATOM   3387  HA  SER A 224      99.866 117.443  75.994  1.00 20.77           H  
ATOM   3388  HB2 SER A 224      98.749 118.830  74.073  1.00  0.00           H  
ATOM   3389  HB3 SER A 224      99.923 120.076  74.406  1.00  0.00           H  
ATOM   3390  HG  SER A 224     101.480 118.849  73.586  1.00  0.00           H  
ATOM   3391  N   SER A 225     101.983 119.720  76.270  1.00 19.09           N  
ATOM   3392  CA  SER A 225     103.089 120.406  76.934  1.00 17.64           C  
ATOM   3393  C   SER A 225     103.887 119.462  77.857  1.00 16.69           C  
ATOM   3394  O   SER A 225     103.612 119.389  79.061  1.00 15.61           O  
ATOM   3395  CB  SER A 225     102.582 121.695  77.628  1.00  0.00           C  
ATOM   3396  OG  SER A 225     103.615 122.428  78.262  1.00  0.00           O  
ATOM   3397  H   SER A 225     102.144 119.626  75.265  1.00 19.09           H  
ATOM   3398  HA  SER A 225     103.767 120.720  76.138  1.00 17.64           H  
ATOM   3399  HB2 SER A 225     102.095 122.342  76.898  1.00  0.00           H  
ATOM   3400  HB3 SER A 225     101.832 121.464  78.380  1.00  0.00           H  
ATOM   3401  HG  SER A 225     104.117 122.919  77.601  1.00  0.00           H  
ATOM   3402  N   GLU A 226     104.865 118.760  77.269  1.00 18.01           N  
ATOM   3403  CA  GLU A 226     105.853 117.898  77.928  1.00 16.78           C  
ATOM   3404  C   GLU A 226     106.494 118.506  79.194  1.00 17.94           C  
ATOM   3405  O   GLU A 226     106.422 117.910  80.272  1.00 15.20           O  
ATOM   3406  CB  GLU A 226     106.898 117.354  76.912  1.00  0.00           C  
ATOM   3407  CG  GLU A 226     107.179 118.196  75.634  1.00  0.00           C  
ATOM   3408  CD  GLU A 226     108.146 119.375  75.752  1.00  0.00           C  
ATOM   3409  OE1 GLU A 226     108.948 119.465  76.709  1.00  0.00           O  
ATOM   3410  OE2 GLU A 226     108.176 120.200  74.819  1.00  0.00           O1-
ATOM   3411  H   GLU A 226     104.874 118.748  76.250  1.00 18.01           H  
ATOM   3412  HA  GLU A 226     105.288 117.035  78.285  1.00 16.78           H  
ATOM   3413  HB2 GLU A 226     107.843 117.149  77.420  1.00  0.00           H  
ATOM   3414  HB3 GLU A 226     106.556 116.373  76.581  1.00  0.00           H  
ATOM   3415  HG2 GLU A 226     107.601 117.530  74.881  1.00  0.00           H  
ATOM   3416  HG3 GLU A 226     106.264 118.552  75.173  1.00  0.00           H  
ATOM   3417  N   PHE A 227     107.035 119.721  79.056  1.00 66.05           N  
ATOM   3418  CA  PHE A 227     107.613 120.516  80.138  1.00 66.05           C  
ATOM   3419  C   PHE A 227     106.587 120.967  81.194  1.00 66.05           C  
ATOM   3420  O   PHE A 227     106.970 121.228  82.332  1.00 66.05           O  
ATOM   3421  CB  PHE A 227     108.373 121.730  79.542  1.00 30.00           C  
ATOM   3422  CG  PHE A 227     107.558 122.773  78.776  1.00 30.00           C  
ATOM   3423  CD2 PHE A 227     107.327 122.626  77.393  1.00 30.00           C  
ATOM   3424  CD1 PHE A 227     106.907 123.826  79.455  1.00 30.00           C  
ATOM   3425  CE2 PHE A 227     106.520 123.525  76.710  1.00 30.00           C  
ATOM   3426  CE1 PHE A 227     106.104 124.720  78.758  1.00 30.00           C  
ATOM   3427  CZ  PHE A 227     105.915 124.574  77.389  1.00 30.00           C  
ATOM   3428  H   PHE A 227     107.171 120.072  78.115  1.00 66.05           H  
ATOM   3429  HA  PHE A 227     108.341 119.885  80.650  1.00 66.05           H  
ATOM   3430  HB2 PHE A 227     108.880 122.254  80.355  1.00 30.00           H  
ATOM   3431  HB3 PHE A 227     109.171 121.367  78.894  1.00 30.00           H  
ATOM   3432  HD1 PHE A 227     107.026 123.945  80.521  1.00 30.00           H  
ATOM   3433  HD2 PHE A 227     107.789 121.823  76.847  1.00 30.00           H  
ATOM   3434  HE1 PHE A 227     105.617 125.527  79.286  1.00 30.00           H  
ATOM   3435  HE2 PHE A 227     106.367 123.402  75.647  1.00 30.00           H  
ATOM   3436  HZ  PHE A 227     105.289 125.275  76.855  1.00 30.00           H  
ATOM   3437  N   GLY A 228     105.310 121.061  80.810  1.00 65.39           N  
ATOM   3438  CA  GLY A 228     104.345 122.031  81.337  1.00 65.39           C  
ATOM   3439  C   GLY A 228     104.088 121.909  82.836  1.00 65.39           C  
ATOM   3440  O   GLY A 228     104.017 122.908  83.547  1.00 65.39           O  
ATOM   3441  H   GLY A 228     105.099 120.736  79.872  1.00 65.39           H  
ATOM   3442  HA2 GLY A 228     104.688 123.042  81.112  1.00 65.39           H  
ATOM   3443  HA3 GLY A 228     103.394 121.912  80.819  1.00 65.39           H  
ATOM   3444  N   LYS A 229     104.012 120.673  83.332  1.00 62.72           N  
ATOM   3445  CA  LYS A 229     103.801 120.371  84.742  1.00 62.72           C  
ATOM   3446  C   LYS A 229     105.139 120.313  85.507  1.00 62.72           C  
ATOM   3447  O   LYS A 229     105.164 120.582  86.708  1.00 62.72           O  
ATOM   3448  CB  LYS A 229     103.026 119.036  84.815  1.00 62.72           C  
ATOM   3449  CG  LYS A 229     101.609 119.102  84.185  1.00 62.72           C  
ATOM   3450  CD  LYS A 229     101.334 118.086  83.050  1.00 62.72           C  
ATOM   3451  CE  LYS A 229     101.996 118.383  81.684  1.00 62.72           C  
ATOM   3452  NZ  LYS A 229     101.346 119.471  80.934  1.00 62.72           N1+
ATOM   3453  H   LYS A 229     104.207 119.914  82.699  1.00 62.72           H  
ATOM   3454  HA  LYS A 229     103.189 121.151  85.201  1.00 62.72           H  
ATOM   3455  HB2 LYS A 229     103.615 118.240  84.357  1.00 62.72           H  
ATOM   3456  HB3 LYS A 229     102.924 118.751  85.864  1.00 62.72           H  
ATOM   3457  HG2 LYS A 229     100.880 118.925  84.977  1.00 62.72           H  
ATOM   3458  HG3 LYS A 229     101.387 120.112  83.840  1.00 62.72           H  
ATOM   3459  HD2 LYS A 229     101.663 117.100  83.381  1.00 62.72           H  
ATOM   3460  HD3 LYS A 229     100.254 117.988  82.918  1.00 62.72           H  
ATOM   3461  HE2 LYS A 229     103.057 118.604  81.800  1.00 62.72           H  
ATOM   3462  HE3 LYS A 229     101.942 117.496  81.051  1.00 62.72           H  
ATOM   3463  HZ1 LYS A 229     101.853 119.608  80.062  1.00 62.72           H  
ATOM   3464  HZ2 LYS A 229     100.393 119.238  80.667  1.00 62.72           H  
ATOM   3465  HZ3 LYS A 229     101.311 120.361  81.440  1.00 62.72           H  
ATOM   3466  N   VAL A 230     106.232 119.986  84.802  1.00 57.97           N  
ATOM   3467  CA  VAL A 230     107.581 119.933  85.361  1.00 57.97           C  
ATOM   3468  C   VAL A 230     108.079 121.348  85.699  1.00 57.97           C  
ATOM   3469  O   VAL A 230     108.618 121.542  86.785  1.00 57.97           O  
ATOM   3470  CB  VAL A 230     108.600 119.229  84.416  1.00 57.97           C  
ATOM   3471  CG1 VAL A 230     110.046 119.198  84.959  1.00 57.97           C  
ATOM   3472  CG2 VAL A 230     108.136 117.801  84.072  1.00 57.97           C  
ATOM   3473  H   VAL A 230     106.182 119.976  83.791  1.00 57.97           H  
ATOM   3474  HA  VAL A 230     107.537 119.367  86.293  1.00 57.97           H  
ATOM   3475  HB  VAL A 230     108.649 119.782  83.477  1.00 57.97           H  
ATOM   3476 HG11 VAL A 230     110.708 118.675  84.273  1.00 57.97           H  
ATOM   3477 HG12 VAL A 230     110.466 120.197  85.080  1.00 57.97           H  
ATOM   3478 HG13 VAL A 230     110.099 118.697  85.926  1.00 57.97           H  
ATOM   3479 HG21 VAL A 230     108.868 117.274  83.461  1.00 57.97           H  
ATOM   3480 HG22 VAL A 230     107.971 117.208  84.971  1.00 57.97           H  
ATOM   3481 HG23 VAL A 230     107.205 117.810  83.503  1.00 57.97           H  
ATOM   3482  N   THR A 231     107.824 122.321  84.818  1.00 58.40           N  
ATOM   3483  CA  THR A 231     108.127 123.730  85.038  1.00 58.40           C  
ATOM   3484  C   THR A 231     107.322 124.321  86.213  1.00 58.40           C  
ATOM   3485  O   THR A 231     107.899 124.989  87.067  1.00 58.40           O  
ATOM   3486  CB  THR A 231     107.812 124.557  83.764  1.00 58.40           C  
ATOM   3487  OG1 THR A 231     108.351 123.896  82.636  1.00 58.40           O  
ATOM   3488  CG2 THR A 231     108.329 126.004  83.789  1.00 58.40           C  
ATOM   3489  H   THR A 231     107.465 122.100  83.887  1.00 58.40           H  
ATOM   3490  HA  THR A 231     109.190 123.819  85.268  1.00 58.40           H  
ATOM   3491  HB  THR A 231     106.731 124.587  83.606  1.00 58.40           H  
ATOM   3492 HG21 THR A 231     108.167 126.494  82.829  1.00 58.40           H  
ATOM   3493 HG22 THR A 231     107.814 126.601  84.542  1.00 58.40           H  
ATOM   3494 HG23 THR A 231     109.395 126.046  84.011  1.00 58.40           H  
ATOM   3495  HG1 THR A 231     109.312 124.036  82.571  1.00 58.40           H  
ATOM   3496  N   ARG A 232     106.023 123.990  86.295  1.00 58.14           N  
ATOM   3497  CA  ARG A 232     105.168 124.387  87.416  1.00 58.14           C  
ATOM   3498  C   ARG A 232     105.638 123.773  88.751  1.00 58.14           C  
ATOM   3499  O   ARG A 232     105.660 124.482  89.751  1.00 58.14           O  
ATOM   3500  CB  ARG A 232     103.694 124.062  87.097  1.00 58.14           C  
ATOM   3501  CG  ARG A 232     103.141 124.866  85.901  1.00 58.14           C  
ATOM   3502  CD  ARG A 232     101.713 124.448  85.494  1.00 58.14           C  
ATOM   3503  NE  ARG A 232     101.272 125.057  84.223  1.00 58.14           N  
ATOM   3504  CZ  ARG A 232     100.884 126.313  83.946  1.00 58.14           C  
ATOM   3505  NH1 ARG A 232     100.869 127.276  84.873  1.00 58.14           N  
ATOM   3506  NH2 ARG A 232     100.500 126.596  82.706  1.00 58.14           N1+
ATOM   3507  H   ARG A 232     105.610 123.424  85.566  1.00 58.14           H  
ATOM   3508  HA  ARG A 232     105.254 125.470  87.530  1.00 58.14           H  
ATOM   3509  HB2 ARG A 232     103.589 122.992  86.911  1.00 58.14           H  
ATOM   3510  HB3 ARG A 232     103.080 124.276  87.975  1.00 58.14           H  
ATOM   3511  HG2 ARG A 232     103.110 125.902  86.240  1.00 58.14           H  
ATOM   3512  HG3 ARG A 232     103.814 124.877  85.044  1.00 58.14           H  
ATOM   3513  HD2 ARG A 232     101.600 123.363  85.473  1.00 58.14           H  
ATOM   3514  HD3 ARG A 232     101.013 124.807  86.248  1.00 58.14           H  
ATOM   3515  HE  ARG A 232     101.259 124.384  83.443  1.00 58.14           H  
ATOM   3516 HH11 ARG A 232     101.142 127.077  85.822  1.00 58.14           H  
ATOM   3517 HH12 ARG A 232     100.578 128.222  84.665  1.00 58.14           H  
ATOM   3518 HH21 ARG A 232     100.405 125.796  82.046  1.00 58.14           H  
ATOM   3519 HH22 ARG A 232     100.214 127.499  82.364  1.00 58.14           H  
ATOM   3520  N   MET A 233     106.076 122.505  88.734  1.00 58.32           N  
ATOM   3521  CA  MET A 233     106.701 121.828  89.875  1.00 58.32           C  
ATOM   3522  C   MET A 233     108.050 122.464  90.265  1.00 58.32           C  
ATOM   3523  O   MET A 233     108.252 122.750  91.442  1.00 58.32           O  
ATOM   3524  CB  MET A 233     106.798 120.311  89.568  1.00 58.32           C  
ATOM   3525  CG  MET A 233     107.660 119.433  90.500  1.00 58.32           C  
ATOM   3526  SD  MET A 233     107.231 119.374  92.268  1.00 58.32           S  
ATOM   3527  CE  MET A 233     105.498 118.841  92.213  1.00 58.32           C  
ATOM   3528  H   MET A 233     106.000 121.969  87.877  1.00 58.32           H  
ATOM   3529  HA  MET A 233     106.040 121.947  90.736  1.00 58.32           H  
ATOM   3530  HB2 MET A 233     105.792 119.896  89.510  1.00 58.32           H  
ATOM   3531  HB3 MET A 233     107.207 120.191  88.565  1.00 58.32           H  
ATOM   3532  HG2 MET A 233     107.630 118.408  90.129  1.00 58.32           H  
ATOM   3533  HG3 MET A 233     108.706 119.733  90.424  1.00 58.32           H  
ATOM   3534  HE1 MET A 233     105.124 118.687  93.226  1.00 58.32           H  
ATOM   3535  HE2 MET A 233     104.876 119.601  91.739  1.00 58.32           H  
ATOM   3536  HE3 MET A 233     105.393 117.908  91.660  1.00 58.32           H  
ATOM   3537  N   CYS A 234     108.930 122.703  89.280  1.00 55.77           N  
ATOM   3538  CA  CYS A 234     110.244 123.331  89.468  1.00 55.77           C  
ATOM   3539  C   CYS A 234     110.157 124.779  89.987  1.00 55.77           C  
ATOM   3540  O   CYS A 234     111.050 125.186  90.725  1.00 55.77           O  
ATOM   3541  CB  CYS A 234     111.125 123.280  88.203  1.00 55.77           C  
ATOM   3542  SG  CYS A 234     111.768 121.599  87.927  1.00 55.77           S  
ATOM   3543  H   CYS A 234     108.723 122.386  88.333  1.00 55.77           H  
ATOM   3544  HA  CYS A 234     110.760 122.764  90.244  1.00 55.77           H  
ATOM   3545  HB2 CYS A 234     110.574 123.621  87.327  1.00 55.77           H  
ATOM   3546  HB3 CYS A 234     111.986 123.944  88.311  1.00 55.77           H  
ATOM   3547  HG  CYS A 234     113.038 121.982  87.717  1.00 55.77           H  
ATOM   3548  N   PHE A 235     109.093 125.515  89.639  1.00 55.75           N  
ATOM   3549  CA  PHE A 235     108.786 126.811  90.248  1.00 55.75           C  
ATOM   3550  C   PHE A 235     108.176 126.675  91.650  1.00 55.75           C  
ATOM   3551  O   PHE A 235     108.582 127.409  92.549  1.00 55.75           O  
ATOM   3552  CB  PHE A 235     107.908 127.684  89.323  1.00 55.75           C  
ATOM   3553  CG  PHE A 235     108.694 128.600  88.400  1.00 55.75           C  
ATOM   3554  CD1 PHE A 235     109.146 129.850  88.879  1.00 55.75           C  
ATOM   3555  CD2 PHE A 235     109.125 128.163  87.129  1.00 55.75           C  
ATOM   3556  CE1 PHE A 235     109.936 130.659  88.075  1.00 55.75           C  
ATOM   3557  CE2 PHE A 235     109.913 128.989  86.338  1.00 55.75           C  
ATOM   3558  CZ  PHE A 235     110.312 130.234  86.807  1.00 55.75           C  
ATOM   3559  H   PHE A 235     108.448 125.169  88.938  1.00 55.75           H  
ATOM   3560  HA  PHE A 235     109.726 127.351  90.392  1.00 55.75           H  
ATOM   3561  HB2 PHE A 235     107.233 127.063  88.734  1.00 55.75           H  
ATOM   3562  HB3 PHE A 235     107.260 128.327  89.922  1.00 55.75           H  
ATOM   3563  HD1 PHE A 235     108.875 130.189  89.869  1.00 55.75           H  
ATOM   3564  HD2 PHE A 235     108.839 127.194  86.758  1.00 55.75           H  
ATOM   3565  HE1 PHE A 235     110.264 131.623  88.439  1.00 55.75           H  
ATOM   3566  HE2 PHE A 235     110.221 128.663  85.356  1.00 55.75           H  
ATOM   3567  HZ  PHE A 235     110.924 130.876  86.189  1.00 55.75           H  
ATOM   3568  N   ALA A 236     107.241 125.730  91.839  1.00 53.03           N  
ATOM   3569  CA  ALA A 236     106.546 125.517  93.112  1.00 53.03           C  
ATOM   3570  C   ALA A 236     107.477 125.084  94.256  1.00 53.03           C  
ATOM   3571  O   ALA A 236     107.233 125.456  95.395  1.00 53.03           O  
ATOM   3572  CB  ALA A 236     105.411 124.500  92.927  1.00 53.03           C  
ATOM   3573  H   ALA A 236     106.922 125.169  91.056  1.00 53.03           H  
ATOM   3574  HA  ALA A 236     106.099 126.468  93.408  1.00 53.03           H  
ATOM   3575  HB1 ALA A 236     104.856 124.368  93.856  1.00 53.03           H  
ATOM   3576  HB2 ALA A 236     104.697 124.841  92.178  1.00 53.03           H  
ATOM   3577  HB3 ALA A 236     105.790 123.525  92.622  1.00 53.03           H  
ATOM   3578  N   VAL A 237     108.545 124.345  93.946  1.00 52.10           N  
ATOM   3579  CA  VAL A 237     109.555 123.945  94.929  1.00 52.10           C  
ATOM   3580  C   VAL A 237     110.704 124.964  95.082  1.00 52.10           C  
ATOM   3581  O   VAL A 237     111.561 124.756  95.939  1.00 52.10           O  
ATOM   3582  CB  VAL A 237     110.158 122.567  94.564  1.00 52.10           C  
ATOM   3583  CG1 VAL A 237     109.089 121.463  94.611  1.00 52.10           C  
ATOM   3584  CG2 VAL A 237     110.939 122.571  93.237  1.00 52.10           C  
ATOM   3585  H   VAL A 237     108.656 123.999  92.999  1.00 52.10           H  
ATOM   3586  HA  VAL A 237     109.099 123.858  95.916  1.00 52.10           H  
ATOM   3587  HB  VAL A 237     110.878 122.299  95.340  1.00 52.10           H  
ATOM   3588 HG11 VAL A 237     109.530 120.487  94.433  1.00 52.10           H  
ATOM   3589 HG12 VAL A 237     108.605 121.430  95.589  1.00 52.10           H  
ATOM   3590 HG13 VAL A 237     108.310 121.627  93.867  1.00 52.10           H  
ATOM   3591 HG21 VAL A 237     111.024 121.572  92.816  1.00 52.10           H  
ATOM   3592 HG22 VAL A 237     110.461 123.195  92.490  1.00 52.10           H  
ATOM   3593 HG23 VAL A 237     111.945 122.970  93.371  1.00 52.10           H  
ATOM   3594  N   PHE A 238     110.709 126.033  94.274  1.00 51.78           N  
ATOM   3595  CA  PHE A 238     111.705 127.098  94.352  1.00 51.78           C  
ATOM   3596  C   PHE A 238     111.106 128.330  95.042  1.00 51.78           C  
ATOM   3597  O   PHE A 238     111.685 128.819  96.012  1.00 51.78           O  
ATOM   3598  CB  PHE A 238     112.277 127.402  92.950  1.00 51.78           C  
ATOM   3599  CG  PHE A 238     113.353 128.476  92.924  1.00 51.78           C  
ATOM   3600  CD1 PHE A 238     114.660 128.165  93.354  1.00 51.78           C  
ATOM   3601  CD2 PHE A 238     113.023 129.821  92.653  1.00 51.78           C  
ATOM   3602  CE1 PHE A 238     115.617 129.167  93.455  1.00 51.78           C  
ATOM   3603  CE2 PHE A 238     113.994 130.808  92.757  1.00 51.78           C  
ATOM   3604  CZ  PHE A 238     115.286 130.482  93.152  1.00 51.78           C  
ATOM   3605  H   PHE A 238     109.959 126.155  93.607  1.00 51.78           H  
ATOM   3606  HA  PHE A 238     112.551 126.779  94.966  1.00 51.78           H  
ATOM   3607  HB2 PHE A 238     112.718 126.490  92.547  1.00 51.78           H  
ATOM   3608  HB3 PHE A 238     111.478 127.678  92.260  1.00 51.78           H  
ATOM   3609  HD1 PHE A 238     114.919 127.149  93.614  1.00 51.78           H  
ATOM   3610  HD2 PHE A 238     112.016 130.094  92.371  1.00 51.78           H  
ATOM   3611  HE1 PHE A 238     116.617 128.926  93.783  1.00 51.78           H  
ATOM   3612  HE2 PHE A 238     113.743 131.837  92.543  1.00 51.78           H  
ATOM   3613  HZ  PHE A 238     116.032 131.259  93.238  1.00 51.78           H  
ATOM   3614  N   LEU A 239     109.924 128.778  94.590  1.00 54.61           N  
ATOM   3615  CA  LEU A 239     109.249 129.950  95.148  1.00 54.61           C  
ATOM   3616  C   LEU A 239     108.766 129.694  96.587  1.00 54.61           C  
ATOM   3617  O   LEU A 239     108.926 130.569  97.428  1.00 54.61           O  
ATOM   3618  CB  LEU A 239     108.180 130.475  94.154  1.00 54.61           C  
ATOM   3619  CG  LEU A 239     106.789 129.787  94.145  1.00 54.61           C  
ATOM   3620  CD1 LEU A 239     105.847 130.379  95.221  1.00 54.61           C  
ATOM   3621  CD2 LEU A 239     106.141 129.819  92.740  1.00 54.61           C  
ATOM   3622  H   LEU A 239     109.460 128.315  93.812  1.00 54.61           H  
ATOM   3623  HA  LEU A 239     110.005 130.735  95.215  1.00 54.61           H  
ATOM   3624  HB2 LEU A 239     108.037 131.543  94.325  1.00 54.61           H  
ATOM   3625  HB3 LEU A 239     108.625 130.422  93.160  1.00 54.61           H  
ATOM   3626  HG  LEU A 239     106.940 128.734  94.385  1.00 54.61           H  
ATOM   3627 HD11 LEU A 239     104.984 130.897  94.802  1.00 54.61           H  
ATOM   3628 HD12 LEU A 239     105.458 129.599  95.872  1.00 54.61           H  
ATOM   3629 HD13 LEU A 239     106.349 131.103  95.865  1.00 54.61           H  
ATOM   3630 HD21 LEU A 239     106.040 128.810  92.341  1.00 54.61           H  
ATOM   3631 HD22 LEU A 239     105.143 130.256  92.740  1.00 54.61           H  
ATOM   3632 HD23 LEU A 239     106.727 130.392  92.020  1.00 54.61           H  
ATOM   3633  N   CYS A 240     108.287 128.478  96.885  1.00 56.55           N  
ATOM   3634  CA  CYS A 240     107.874 128.104  98.242  1.00 56.55           C  
ATOM   3635  C   CYS A 240     109.065 127.912  99.204  1.00 56.55           C  
ATOM   3636  O   CYS A 240     108.859 127.979 100.414  1.00 56.55           O  
ATOM   3637  CB  CYS A 240     106.988 126.854  98.259  1.00 56.55           C  
ATOM   3638  SG  CYS A 240     105.438 127.177  97.362  1.00 56.55           S  
ATOM   3639  H   CYS A 240     108.126 127.797  96.158  1.00 56.55           H  
ATOM   3640  HA  CYS A 240     107.283 128.927  98.652  1.00 56.55           H  
ATOM   3641  HB2 CYS A 240     107.506 125.996  97.833  1.00 56.55           H  
ATOM   3642  HB3 CYS A 240     106.751 126.592  99.288  1.00 56.55           H  
ATOM   3643  HG  CYS A 240     105.634 126.261  96.410  1.00 56.55           H  
ATOM   3644  N   PHE A 241     110.285 127.717  98.680  1.00 54.46           N  
ATOM   3645  CA  PHE A 241     111.508 127.776  99.486  1.00 54.46           C  
ATOM   3646  C   PHE A 241     111.933 129.242  99.688  1.00 54.46           C  
ATOM   3647  O   PHE A 241     112.198 129.661 100.817  1.00 54.46           O  
ATOM   3648  CB  PHE A 241     112.625 126.919  98.845  1.00 54.46           C  
ATOM   3649  CG  PHE A 241     113.948 126.890  99.601  1.00 54.46           C  
ATOM   3650  CD1 PHE A 241     114.136 125.980 100.663  1.00 54.46           C  
ATOM   3651  CD2 PHE A 241     114.937 127.870  99.363  1.00 54.46           C  
ATOM   3652  CE1 PHE A 241     115.312 126.003 101.401  1.00 54.46           C  
ATOM   3653  CE2 PHE A 241     116.105 127.879 100.116  1.00 54.46           C  
ATOM   3654  CZ  PHE A 241     116.294 126.945 101.126  1.00 54.46           C  
ATOM   3655  H   PHE A 241     110.399 127.733  97.678  1.00 54.46           H  
ATOM   3656  HA  PHE A 241     111.311 127.355 100.475  1.00 54.46           H  
ATOM   3657  HB2 PHE A 241     112.274 125.890  98.751  1.00 54.46           H  
ATOM   3658  HB3 PHE A 241     112.823 127.254  97.826  1.00 54.46           H  
ATOM   3659  HD1 PHE A 241     113.369 125.257 100.902  1.00 54.46           H  
ATOM   3660  HD2 PHE A 241     114.797 128.609  98.586  1.00 54.46           H  
ATOM   3661  HE1 PHE A 241     115.462 125.293 102.202  1.00 54.46           H  
ATOM   3662  HE2 PHE A 241     116.871 128.613  99.916  1.00 54.46           H  
ATOM   3663  HZ  PHE A 241     117.206 126.955 101.707  1.00 54.46           H  
ATOM   3664  N   ALA A 242     111.964 130.004  98.583  1.00 53.14           N  
ATOM   3665  CA  ALA A 242     112.386 131.402  98.542  1.00 53.14           C  
ATOM   3666  C   ALA A 242     111.453 132.358  99.296  1.00 53.14           C  
ATOM   3667  O   ALA A 242     111.928 133.377  99.776  1.00 53.14           O  
ATOM   3668  CB  ALA A 242     112.543 131.845  97.081  1.00 53.14           C  
ATOM   3669  H   ALA A 242     111.751 129.585  97.682  1.00 53.14           H  
ATOM   3670  HA  ALA A 242     113.365 131.466  99.018  1.00 53.14           H  
ATOM   3671  HB1 ALA A 242     112.929 132.864  97.025  1.00 53.14           H  
ATOM   3672  HB2 ALA A 242     113.239 131.202  96.540  1.00 53.14           H  
ATOM   3673  HB3 ALA A 242     111.589 131.828  96.555  1.00 53.14           H  
ATOM   3674  N   LEU A 243     110.166 132.022  99.406  1.00 55.42           N  
ATOM   3675  CA  LEU A 243     109.220 132.747 100.248  1.00 55.42           C  
ATOM   3676  C   LEU A 243     109.449 132.439 101.739  1.00 55.42           C  
ATOM   3677  O   LEU A 243     109.234 133.323 102.559  1.00 55.42           O  
ATOM   3678  CB  LEU A 243     107.777 132.425  99.788  1.00 55.42           C  
ATOM   3679  CG  LEU A 243     106.658 133.251 100.463  1.00 55.42           C  
ATOM   3680  CD1 LEU A 243     106.853 134.769 100.272  1.00 55.42           C  
ATOM   3681  CD2 LEU A 243     105.265 132.794  99.984  1.00 55.42           C  
ATOM   3682  H   LEU A 243     109.792 131.261  98.847  1.00 55.42           H  
ATOM   3683  HA  LEU A 243     109.398 133.816 100.110  1.00 55.42           H  
ATOM   3684  HB2 LEU A 243     107.709 132.582  98.711  1.00 55.42           H  
ATOM   3685  HB3 LEU A 243     107.586 131.362  99.950  1.00 55.42           H  
ATOM   3686  HG  LEU A 243     106.692 133.050 101.535  1.00 55.42           H  
ATOM   3687 HD11 LEU A 243     105.907 135.305 100.197  1.00 55.42           H  
ATOM   3688 HD12 LEU A 243     107.391 135.195 101.121  1.00 55.42           H  
ATOM   3689 HD13 LEU A 243     107.430 134.999  99.376  1.00 55.42           H  
ATOM   3690 HD21 LEU A 243     104.776 133.538  99.354  1.00 55.42           H  
ATOM   3691 HD22 LEU A 243     105.311 131.871  99.405  1.00 55.42           H  
ATOM   3692 HD23 LEU A 243     104.607 132.610 100.834  1.00 55.42           H  
ATOM   3693  N   SER A 244     109.890 131.211 102.057  1.00 54.98           N  
ATOM   3694  CA  SER A 244     110.079 130.753 103.431  1.00 54.98           C  
ATOM   3695  C   SER A 244     111.331 131.364 104.091  1.00 54.98           C  
ATOM   3696  O   SER A 244     111.210 132.081 105.083  1.00 54.98           O  
ATOM   3697  CB  SER A 244     110.117 129.207 103.491  1.00 54.98           C  
ATOM   3698  OG  SER A 244     108.888 128.626 103.090  1.00 54.98           O  
ATOM   3699  H   SER A 244     110.107 130.553 101.327  1.00 54.98           H  
ATOM   3700  HA  SER A 244     109.219 131.089 104.008  1.00 54.98           H  
ATOM   3701  HB2 SER A 244     110.922 128.796 102.883  1.00 54.98           H  
ATOM   3702  HB3 SER A 244     110.314 128.884 104.515  1.00 54.98           H  
ATOM   3703  HG  SER A 244     108.898 128.456 102.133  1.00 54.98           H  
ATOM   3704  N   TYR A 245     112.522 131.041 103.563  1.00 56.30           N  
ATOM   3705  CA  TYR A 245     113.774 131.265 104.296  1.00 56.30           C  
ATOM   3706  C   TYR A 245     114.542 132.520 103.864  1.00 56.30           C  
ATOM   3707  O   TYR A 245     115.134 133.169 104.726  1.00 56.30           O  
ATOM   3708  CB  TYR A 245     114.674 130.017 104.204  1.00 56.30           C  
ATOM   3709  CG  TYR A 245     114.173 128.815 104.988  1.00 56.30           C  
ATOM   3710  CD1 TYR A 245     114.080 128.872 106.397  1.00 56.30           C  
ATOM   3711  CD2 TYR A 245     113.822 127.625 104.318  1.00 56.30           C  
ATOM   3712  CE1 TYR A 245     113.655 127.744 107.126  1.00 56.30           C  
ATOM   3713  CE2 TYR A 245     113.411 126.494 105.050  1.00 56.30           C  
ATOM   3714  CZ  TYR A 245     113.336 126.549 106.456  1.00 56.30           C  
ATOM   3715  OH  TYR A 245     112.967 125.451 107.176  1.00 56.30           O  
ATOM   3716  H   TYR A 245     112.553 130.475 102.722  1.00 56.30           H  
ATOM   3717  HA  TYR A 245     113.553 131.413 105.355  1.00 56.30           H  
ATOM   3718  HB2 TYR A 245     114.838 129.744 103.160  1.00 56.30           H  
ATOM   3719  HB3 TYR A 245     115.663 130.250 104.603  1.00 56.30           H  
ATOM   3720  HD1 TYR A 245     114.336 129.775 106.932  1.00 56.30           H  
ATOM   3721  HD2 TYR A 245     113.880 127.563 103.241  1.00 56.30           H  
ATOM   3722  HE1 TYR A 245     113.578 127.798 108.203  1.00 56.30           H  
ATOM   3723  HE2 TYR A 245     113.173 125.583 104.521  1.00 56.30           H  
ATOM   3724  HH  TYR A 245     112.470 124.799 106.662  1.00 56.30           H  
ATOM   3725  N   ILE A 246     114.543 132.863 102.567  1.00 59.24           N  
ATOM   3726  CA  ILE A 246     115.315 133.994 102.034  1.00 59.24           C  
ATOM   3727  C   ILE A 246     115.034 135.370 102.704  1.00 59.24           C  
ATOM   3728  O   ILE A 246     116.012 136.046 103.017  1.00 59.24           O  
ATOM   3729  CB  ILE A 246     115.322 134.046 100.468  1.00 59.24           C  
ATOM   3730  CG1 ILE A 246     116.351 133.064  99.852  1.00 59.24           C  
ATOM   3731  CG2 ILE A 246     115.541 135.439  99.834  1.00 59.24           C  
ATOM   3732  CD1 ILE A 246     116.227 131.594 100.282  1.00 59.24           C  
ATOM   3733  H   ILE A 246     113.963 132.355 101.916  1.00 59.24           H  
ATOM   3734  HA  ILE A 246     116.345 133.773 102.323  1.00 59.24           H  
ATOM   3735  HB  ILE A 246     114.343 133.719 100.128  1.00 59.24           H  
ATOM   3736 HG12 ILE A 246     116.276 133.102  98.764  1.00 59.24           H  
ATOM   3737 HG13 ILE A 246     117.360 133.408 100.083  1.00 59.24           H  
ATOM   3738 HG21 ILE A 246     115.557 135.378  98.746  1.00 59.24           H  
ATOM   3739 HG22 ILE A 246     114.740 136.135 100.088  1.00 59.24           H  
ATOM   3740 HG23 ILE A 246     116.486 135.882 100.151  1.00 59.24           H  
ATOM   3741 HD11 ILE A 246     116.720 131.419 101.239  1.00 59.24           H  
ATOM   3742 HD12 ILE A 246     115.190 131.275 100.374  1.00 59.24           H  
ATOM   3743 HD13 ILE A 246     116.704 130.945  99.547  1.00 59.24           H  
ATOM   3744  N   PRO A 247     113.766 135.715 103.043  1.00 60.61           N  
ATOM   3745  CA  PRO A 247     113.463 136.894 103.873  1.00 60.61           C  
ATOM   3746  C   PRO A 247     114.143 136.906 105.251  1.00 60.61           C  
ATOM   3747  O   PRO A 247     114.734 137.928 105.603  1.00 60.61           O  
ATOM   3748  CB  PRO A 247     111.930 136.886 103.990  1.00 60.61           C  
ATOM   3749  CG  PRO A 247     111.466 136.193 102.722  1.00 60.61           C  
ATOM   3750  CD  PRO A 247     112.535 135.131 102.514  1.00 60.61           C  
ATOM   3751  HA  PRO A 247     113.780 137.776 103.312  1.00 60.61           H  
ATOM   3752  HB2 PRO A 247     111.611 136.303 104.856  1.00 60.61           H  
ATOM   3753  HB3 PRO A 247     111.509 137.887 104.095  1.00 60.61           H  
ATOM   3754  HG2 PRO A 247     110.460 135.776 102.787  1.00 60.61           H  
ATOM   3755  HG3 PRO A 247     111.482 136.898 101.890  1.00 60.61           H  
ATOM   3756  HD2 PRO A 247     112.272 134.227 103.066  1.00 60.61           H  
ATOM   3757  HD3 PRO A 247     112.632 134.892 101.461  1.00 60.61           H  
ATOM   3758  N   PHE A 248     114.085 135.790 106.001  1.00 64.17           N  
ATOM   3759  CA  PHE A 248     114.763 135.702 107.300  1.00 64.17           C  
ATOM   3760  C   PHE A 248     116.290 135.795 107.176  1.00 64.17           C  
ATOM   3761  O   PHE A 248     116.913 136.572 107.906  1.00 64.17           O  
ATOM   3762  CB  PHE A 248     114.331 134.496 108.166  1.00 64.17           C  
ATOM   3763  CG  PHE A 248     115.050 134.446 109.510  1.00 64.17           C  
ATOM   3764  CD1 PHE A 248     114.845 135.476 110.452  1.00 64.17           C  
ATOM   3765  CD2 PHE A 248     116.055 133.488 109.755  1.00 64.17           C  
ATOM   3766  CE1 PHE A 248     115.623 135.532 111.599  1.00 64.17           C  
ATOM   3767  CE2 PHE A 248     116.810 133.550 110.919  1.00 64.17           C  
ATOM   3768  CZ  PHE A 248     116.600 134.572 111.836  1.00 64.17           C  
ATOM   3769  H   PHE A 248     113.609 134.963 105.666  1.00 64.17           H  
ATOM   3770  HA  PHE A 248     114.468 136.593 107.857  1.00 64.17           H  
ATOM   3771  HB2 PHE A 248     113.271 134.568 108.381  1.00 64.17           H  
ATOM   3772  HB3 PHE A 248     114.463 133.555 107.629  1.00 64.17           H  
ATOM   3773  HD1 PHE A 248     114.103 136.240 110.266  1.00 64.17           H  
ATOM   3774  HD2 PHE A 248     116.232 132.695 109.044  1.00 64.17           H  
ATOM   3775  HE1 PHE A 248     115.463 136.332 112.303  1.00 64.17           H  
ATOM   3776  HE2 PHE A 248     117.570 132.802 111.098  1.00 64.17           H  
ATOM   3777  HZ  PHE A 248     117.205 134.619 112.729  1.00 64.17           H  
ATOM   3778  N   LEU A 249     116.844 135.020 106.235  1.00 65.02           N  
ATOM   3779  CA  LEU A 249     118.278 134.935 105.973  1.00 65.02           C  
ATOM   3780  C   LEU A 249     118.858 136.253 105.435  1.00 65.02           C  
ATOM   3781  O   LEU A 249     120.000 136.562 105.755  1.00 65.02           O  
ATOM   3782  CB  LEU A 249     118.587 133.740 105.038  1.00 65.02           C  
ATOM   3783  CG  LEU A 249     118.809 132.383 105.756  1.00 65.02           C  
ATOM   3784  CD1 LEU A 249     117.602 131.886 106.583  1.00 65.02           C  
ATOM   3785  CD2 LEU A 249     119.311 131.308 104.767  1.00 65.02           C  
ATOM   3786  H   LEU A 249     116.244 134.426 105.669  1.00 65.02           H  
ATOM   3787  HA  LEU A 249     118.776 134.752 106.921  1.00 65.02           H  
ATOM   3788  HB2 LEU A 249     117.823 133.651 104.266  1.00 65.02           H  
ATOM   3789  HB3 LEU A 249     119.512 133.962 104.501  1.00 65.02           H  
ATOM   3790  HG  LEU A 249     119.626 132.544 106.462  1.00 65.02           H  
ATOM   3791 HD11 LEU A 249     117.836 131.883 107.645  1.00 65.02           H  
ATOM   3792 HD12 LEU A 249     116.718 132.503 106.473  1.00 65.02           H  
ATOM   3793 HD13 LEU A 249     117.291 130.875 106.323  1.00 65.02           H  
ATOM   3794 HD21 LEU A 249     118.634 130.460 104.666  1.00 65.02           H  
ATOM   3795 HD22 LEU A 249     119.457 131.708 103.764  1.00 65.02           H  
ATOM   3796 HD23 LEU A 249     120.272 130.912 105.093  1.00 65.02           H  
ATOM   3797  N   LEU A 250     118.081 137.015 104.658  1.00 69.78           N  
ATOM   3798  CA  LEU A 250     118.469 138.346 104.207  1.00 69.78           C  
ATOM   3799  C   LEU A 250     118.417 139.346 105.377  1.00 69.78           C  
ATOM   3800  O   LEU A 250     119.424 140.003 105.655  1.00 69.78           O  
ATOM   3801  CB  LEU A 250     117.581 138.772 103.014  1.00 69.78           C  
ATOM   3802  CG  LEU A 250     118.015 140.072 102.302  1.00 69.78           C  
ATOM   3803  CD1 LEU A 250     119.414 139.933 101.665  1.00 69.78           C  
ATOM   3804  CD2 LEU A 250     116.957 140.518 101.270  1.00 69.78           C  
ATOM   3805  H   LEU A 250     117.180 136.668 104.341  1.00 69.78           H  
ATOM   3806  HA  LEU A 250     119.504 138.292 103.863  1.00 69.78           H  
ATOM   3807  HB2 LEU A 250     117.570 137.972 102.273  1.00 69.78           H  
ATOM   3808  HB3 LEU A 250     116.550 138.871 103.359  1.00 69.78           H  
ATOM   3809  HG  LEU A 250     118.067 140.869 103.046  1.00 69.78           H  
ATOM   3810 HD11 LEU A 250     119.519 140.524 100.754  1.00 69.78           H  
ATOM   3811 HD12 LEU A 250     120.188 140.273 102.353  1.00 69.78           H  
ATOM   3812 HD13 LEU A 250     119.645 138.899 101.410  1.00 69.78           H  
ATOM   3813 HD21 LEU A 250     117.334 140.496 100.247  1.00 69.78           H  
ATOM   3814 HD22 LEU A 250     116.069 139.885 101.289  1.00 69.78           H  
ATOM   3815 HD23 LEU A 250     116.627 141.538 101.469  1.00 69.78           H  
ATOM   3816  N   LEU A 251     117.258 139.418 106.063  1.00 72.91           N  
ATOM   3817  CA  LEU A 251     117.005 140.402 107.114  1.00 72.91           C  
ATOM   3818  C   LEU A 251     118.023 140.304 108.261  1.00 72.91           C  
ATOM   3819  O   LEU A 251     118.703 141.286 108.558  1.00 72.91           O  
ATOM   3820  CB  LEU A 251     115.535 140.323 107.594  1.00 72.91           C  
ATOM   3821  CG  LEU A 251     115.124 141.320 108.709  1.00 72.91           C  
ATOM   3822  CD1 LEU A 251     115.298 142.796 108.292  1.00 72.91           C  
ATOM   3823  CD2 LEU A 251     113.689 141.036 109.178  1.00 72.91           C  
ATOM   3824  H   LEU A 251     116.483 138.814 105.803  1.00 72.91           H  
ATOM   3825  HA  LEU A 251     117.156 141.378 106.651  1.00 72.91           H  
ATOM   3826  HB2 LEU A 251     114.879 140.466 106.733  1.00 72.91           H  
ATOM   3827  HB3 LEU A 251     115.339 139.307 107.944  1.00 72.91           H  
ATOM   3828  HG  LEU A 251     115.764 141.161 109.575  1.00 72.91           H  
ATOM   3829 HD11 LEU A 251     114.399 143.391 108.459  1.00 72.91           H  
ATOM   3830 HD12 LEU A 251     116.102 143.270 108.858  1.00 72.91           H  
ATOM   3831 HD13 LEU A 251     115.542 142.903 107.235  1.00 72.91           H  
ATOM   3832 HD21 LEU A 251     113.235 141.889 109.679  1.00 72.91           H  
ATOM   3833 HD22 LEU A 251     113.042 140.788 108.336  1.00 72.91           H  
ATOM   3834 HD23 LEU A 251     113.668 140.193 109.868  1.00 72.91           H  
ATOM   3835  N   ASN A 252     118.141 139.126 108.882  1.00 74.81           N  
ATOM   3836  CA  ASN A 252     118.985 138.950 110.071  1.00 74.81           C  
ATOM   3837  C   ASN A 252     120.461 138.643 109.758  1.00 74.81           C  
ATOM   3838  O   ASN A 252     121.182 138.271 110.681  1.00 74.81           O  
ATOM   3839  CB  ASN A 252     118.280 138.004 111.077  1.00 74.81           C  
ATOM   3840  CG  ASN A 252     117.355 138.707 112.082  1.00 74.81           C  
ATOM   3841  OD1 ASN A 252     117.108 138.179 113.163  1.00 74.81           O  
ATOM   3842  ND2 ASN A 252     116.820 139.888 111.789  1.00 74.81           N  
ATOM   3843  H   ASN A 252     117.668 138.303 108.508  1.00 74.81           H  
ATOM   3844  HA  ASN A 252     119.040 139.928 110.553  1.00 74.81           H  
ATOM   3845  HB2 ASN A 252     117.705 137.242 110.554  1.00 74.81           H  
ATOM   3846  HB3 ASN A 252     119.019 137.468 111.675  1.00 74.81           H  
ATOM   3847 HD21 ASN A 252     117.046 140.346 110.917  1.00 74.81           H  
ATOM   3848 HD22 ASN A 252     116.259 140.371 112.475  1.00 74.81           H  
ATOM   3849  N   ILE A 253     120.918 138.912 108.525  1.00 82.30           N  
ATOM   3850  CA  ILE A 253     122.342 139.073 108.212  1.00 82.30           C  
ATOM   3851  C   ILE A 253     122.712 140.568 108.150  1.00 82.30           C  
ATOM   3852  O   ILE A 253     123.660 140.978 108.827  1.00 82.30           O  
ATOM   3853  CB  ILE A 253     122.774 138.333 106.904  1.00 82.30           C  
ATOM   3854  CG1 ILE A 253     122.839 136.810 107.167  1.00 82.30           C  
ATOM   3855  CG2 ILE A 253     124.117 138.803 106.288  1.00 82.30           C  
ATOM   3856  CD1 ILE A 253     123.048 135.961 105.902  1.00 82.30           C  
ATOM   3857  H   ILE A 253     120.265 139.187 107.803  1.00 82.30           H  
ATOM   3858  HA  ILE A 253     122.944 138.654 109.016  1.00 82.30           H  
ATOM   3859  HB  ILE A 253     121.997 138.504 106.156  1.00 82.30           H  
ATOM   3860 HG12 ILE A 253     123.641 136.594 107.874  1.00 82.30           H  
ATOM   3861 HG13 ILE A 253     121.922 136.484 107.655  1.00 82.30           H  
ATOM   3862 HG21 ILE A 253     124.382 138.219 105.407  1.00 82.30           H  
ATOM   3863 HG22 ILE A 253     124.081 139.839 105.952  1.00 82.30           H  
ATOM   3864 HG23 ILE A 253     124.937 138.707 107.000  1.00 82.30           H  
ATOM   3865 HD11 ILE A 253     122.467 135.041 105.947  1.00 82.30           H  
ATOM   3866 HD12 ILE A 253     122.730 136.487 105.001  1.00 82.30           H  
ATOM   3867 HD13 ILE A 253     124.097 135.689 105.780  1.00 82.30           H  
ATOM   3868  N   LEU A 254     121.957 141.354 107.371  1.00 90.13           N  
ATOM   3869  CA  LEU A 254     122.263 142.756 107.084  1.00 90.13           C  
ATOM   3870  C   LEU A 254     121.951 143.734 108.234  1.00 90.13           C  
ATOM   3871  O   LEU A 254     122.645 144.745 108.330  1.00 90.13           O  
ATOM   3872  CB  LEU A 254     121.492 143.205 105.821  1.00 90.13           C  
ATOM   3873  CG  LEU A 254     121.802 142.423 104.525  1.00 90.13           C  
ATOM   3874  CD1 LEU A 254     120.843 142.867 103.405  1.00 90.13           C  
ATOM   3875  CD2 LEU A 254     123.277 142.552 104.088  1.00 90.13           C  
ATOM   3876  H   LEU A 254     121.182 140.956 106.852  1.00 90.13           H  
ATOM   3877  HA  LEU A 254     123.335 142.835 106.890  1.00 90.13           H  
ATOM   3878  HB2 LEU A 254     120.421 143.138 106.024  1.00 90.13           H  
ATOM   3879  HB3 LEU A 254     121.689 144.265 105.643  1.00 90.13           H  
ATOM   3880  HG  LEU A 254     121.606 141.364 104.698  1.00 90.13           H  
ATOM   3881 HD11 LEU A 254     119.878 142.373 103.510  1.00 90.13           H  
ATOM   3882 HD12 LEU A 254     120.660 143.942 103.432  1.00 90.13           H  
ATOM   3883 HD13 LEU A 254     121.223 142.624 102.413  1.00 90.13           H  
ATOM   3884 HD21 LEU A 254     123.378 142.878 103.053  1.00 90.13           H  
ATOM   3885 HD22 LEU A 254     123.828 143.274 104.691  1.00 90.13           H  
ATOM   3886 HD23 LEU A 254     123.792 141.595 104.172  1.00 90.13           H  
ATOM   3887  N   ASP A 255     120.913 143.496 109.060  1.00101.94           N  
ATOM   3888  CA  ASP A 255     120.548 144.450 110.131  1.00101.94           C  
ATOM   3889  C   ASP A 255     121.585 144.369 111.267  1.00101.94           C  
ATOM   3890  O   ASP A 255     121.530 143.462 112.101  1.00101.94           O  
ATOM   3891  CB  ASP A 255     119.088 144.338 110.642  1.00101.94           C  
ATOM   3892  CG  ASP A 255     118.600 145.475 111.569  1.00101.94           C  
ATOM   3893  OD1 ASP A 255     119.363 146.410 111.908  1.00101.94           O  
ATOM   3894  OD2 ASP A 255     117.406 145.438 111.933  1.00101.94           O1-
ATOM   3895  H   ASP A 255     120.323 142.683 108.926  1.00101.94           H  
ATOM   3896  HA  ASP A 255     120.615 145.450 109.696  1.00101.94           H  
ATOM   3897  HB2 ASP A 255     118.417 144.296 109.784  1.00101.94           H  
ATOM   3898  HB3 ASP A 255     118.950 143.388 111.159  1.00101.94           H  
ATOM   3899  N   ALA A 256     122.573 145.269 111.199  1.00109.27           N  
ATOM   3900  CA  ALA A 256     123.745 145.351 112.067  1.00109.27           C  
ATOM   3901  C   ALA A 256     123.460 145.924 113.464  1.00109.27           C  
ATOM   3902  O   ALA A 256     124.374 145.959 114.285  1.00109.27           O  
ATOM   3903  CB  ALA A 256     124.819 146.183 111.348  1.00109.27           C  
ATOM   3904  H   ALA A 256     122.560 145.891 110.402  1.00109.27           H  
ATOM   3905  HA  ALA A 256     124.142 144.349 112.217  1.00109.27           H  
ATOM   3906  HB1 ALA A 256     125.738 146.229 111.934  1.00109.27           H  
ATOM   3907  HB2 ALA A 256     125.073 145.747 110.381  1.00109.27           H  
ATOM   3908  HB3 ALA A 256     124.486 147.207 111.177  1.00109.27           H  
ATOM   3909  N   ARG A 257     122.234 146.398 113.704  1.00114.37           N  
ATOM   3910  CA  ARG A 257     121.771 146.875 115.000  1.00114.37           C  
ATOM   3911  C   ARG A 257     120.451 146.129 115.259  1.00114.37           C  
ATOM   3912  O   ARG A 257     120.443 144.899 115.212  1.00114.37           O  
ATOM   3913  CB  ARG A 257     121.647 148.422 114.967  1.00114.37           C  
ATOM   3914  CG  ARG A 257     122.965 149.201 114.762  1.00114.37           C  
ATOM   3915  CD  ARG A 257     122.718 150.596 114.159  1.00114.37           C  
ATOM   3916  NE  ARG A 257     123.904 151.478 114.195  1.00114.37           N  
ATOM   3917  CZ  ARG A 257     124.054 152.656 113.560  1.00114.37           C  
ATOM   3918  NH1 ARG A 257     123.116 153.136 112.736  1.00114.37           N  
ATOM   3919  NH2 ARG A 257     125.167 153.367 113.760  1.00114.37           N1+
ATOM   3920  H   ARG A 257     121.501 146.239 113.017  1.00114.37           H  
ATOM   3921  HA  ARG A 257     122.456 146.581 115.798  1.00114.37           H  
ATOM   3922  HB2 ARG A 257     120.950 148.692 114.178  1.00114.37           H  
ATOM   3923  HB3 ARG A 257     121.201 148.774 115.899  1.00114.37           H  
ATOM   3924  HG2 ARG A 257     123.578 149.221 115.664  1.00114.37           H  
ATOM   3925  HG3 ARG A 257     123.550 148.652 114.024  1.00114.37           H  
ATOM   3926  HD2 ARG A 257     122.554 150.425 113.095  1.00114.37           H  
ATOM   3927  HD3 ARG A 257     121.812 151.072 114.538  1.00114.37           H  
ATOM   3928  HE  ARG A 257     124.647 151.124 114.783  1.00114.37           H  
ATOM   3929 HH11 ARG A 257     122.288 152.580 112.488  1.00114.37           H  
ATOM   3930 HH12 ARG A 257     123.178 154.029 112.268  1.00114.37           H  
ATOM   3931 HH21 ARG A 257     125.905 153.058 114.378  1.00114.37           H  
ATOM   3932 HH22 ARG A 257     125.322 154.258 113.304  1.00114.37           H  
ATOM   3933  N   VAL A 258     119.368 146.872 115.507  1.00113.12           N  
ATOM   3934  CA  VAL A 258     117.997 146.393 115.429  1.00113.12           C  
ATOM   3935  C   VAL A 258     117.202 147.608 114.897  1.00113.12           C  
ATOM   3936  O   VAL A 258     116.488 148.281 115.648  1.00113.12           O  
ATOM   3937  CB  VAL A 258     117.427 145.915 116.805  1.00113.12           C  
ATOM   3938  CG1 VAL A 258     116.034 145.284 116.645  1.00113.12           C  
ATOM   3939  CG2 VAL A 258     118.330 144.903 117.536  1.00113.12           C  
ATOM   3940  H   VAL A 258     119.448 147.874 115.495  1.00113.12           H  
ATOM   3941  HA  VAL A 258     117.920 145.586 114.695  1.00113.12           H  
ATOM   3942  HB  VAL A 258     117.327 146.775 117.468  1.00113.12           H  
ATOM   3943 HG11 VAL A 258     115.614 145.003 117.608  1.00113.12           H  
ATOM   3944 HG12 VAL A 258     115.323 145.950 116.166  1.00113.12           H  
ATOM   3945 HG13 VAL A 258     116.091 144.395 116.018  1.00113.12           H  
ATOM   3946 HG21 VAL A 258     117.870 144.555 118.461  1.00113.12           H  
ATOM   3947 HG22 VAL A 258     118.528 144.030 116.913  1.00113.12           H  
ATOM   3948 HG23 VAL A 258     119.290 145.343 117.806  1.00113.12           H  
ATOM   3949  N   GLN A 259     117.451 147.970 113.634  1.00115.56           N  
ATOM   3950  CA  GLN A 259     116.866 149.155 113.007  1.00115.56           C  
ATOM   3951  C   GLN A 259     115.430 148.914 112.521  1.00115.56           C  
ATOM   3952  O   GLN A 259     114.631 149.849 112.544  1.00115.56           O  
ATOM   3953  CB  GLN A 259     117.753 149.646 111.845  1.00115.56           C  
ATOM   3954  CG  GLN A 259     119.188 149.992 112.290  1.00115.56           C  
ATOM   3955  CD  GLN A 259     119.967 150.869 111.312  1.00115.56           C  
ATOM   3956  OE1 GLN A 259     120.816 151.655 111.729  1.00115.56           O  
ATOM   3957  NE2 GLN A 259     119.719 150.744 110.015  1.00115.56           N  
ATOM   3958  H   GLN A 259     117.990 147.335 113.031  1.00115.56           H  
ATOM   3959  HA  GLN A 259     116.817 149.958 113.745  1.00115.56           H  
ATOM   3960  HB2 GLN A 259     117.786 148.889 111.059  1.00115.56           H  
ATOM   3961  HB3 GLN A 259     117.281 150.528 111.406  1.00115.56           H  
ATOM   3962  HG2 GLN A 259     119.165 150.504 113.253  1.00115.56           H  
ATOM   3963  HG3 GLN A 259     119.747 149.069 112.428  1.00115.56           H  
ATOM   3964 HE21 GLN A 259     119.038 150.074 109.689  1.00115.56           H  
ATOM   3965 HE22 GLN A 259     120.208 151.320 109.348  1.00115.56           H  
ATOM   3966  N   ALA A 260     115.126 147.690 112.074  1.00106.22           N  
ATOM   3967  CA  ALA A 260     113.853 147.360 111.430  1.00106.22           C  
ATOM   3968  C   ALA A 260     112.653 147.433 112.417  1.00106.22           C  
ATOM   3969  O   ALA A 260     112.725 146.805 113.479  1.00106.22           O  
ATOM   3970  CB  ALA A 260     113.991 145.960 110.806  1.00106.22           C  
ATOM   3971  H   ALA A 260     115.833 146.955 112.116  1.00106.22           H  
ATOM   3972  HA  ALA A 260     113.745 148.062 110.605  1.00106.22           H  
ATOM   3973  HB1 ALA A 260     113.704 145.986 109.757  1.00106.22           H  
ATOM   3974  HB2 ALA A 260     115.012 145.585 110.825  1.00106.22           H  
ATOM   3975  HB3 ALA A 260     113.364 145.221 111.305  1.00106.22           H  
ATOM   3976  N   PRO A 261     111.573 148.187 112.081  1.00 96.51           N  
ATOM   3977  CA  PRO A 261     110.288 148.141 112.820  1.00 96.51           C  
ATOM   3978  C   PRO A 261     109.734 146.711 112.972  1.00 96.51           C  
ATOM   3979  O   PRO A 261     109.519 146.040 111.967  1.00 96.51           O  
ATOM   3980  CB  PRO A 261     109.350 149.036 111.988  1.00 96.51           C  
ATOM   3981  CG  PRO A 261     110.278 150.000 111.271  1.00 96.51           C  
ATOM   3982  CD  PRO A 261     111.498 149.140 110.971  1.00 96.51           C  
ATOM   3983  HA  PRO A 261     110.462 148.595 113.797  1.00 96.51           H  
ATOM   3984  HB2 PRO A 261     108.805 148.451 111.244  1.00 96.51           H  
ATOM   3985  HB3 PRO A 261     108.610 149.554 112.600  1.00 96.51           H  
ATOM   3986  HG2 PRO A 261     109.837 150.453 110.382  1.00 96.51           H  
ATOM   3987  HG3 PRO A 261     110.561 150.807 111.950  1.00 96.51           H  
ATOM   3988  HD2 PRO A 261     111.365 148.590 110.037  1.00 96.51           H  
ATOM   3989  HD3 PRO A 261     112.387 149.768 110.884  1.00 96.51           H  
ATOM   3990  N   ARG A 262     109.556 146.265 114.224  1.00 92.47           N  
ATOM   3991  CA  ARG A 262     109.531 144.848 114.635  1.00 92.47           C  
ATOM   3992  C   ARG A 262     108.571 143.911 113.884  1.00 92.47           C  
ATOM   3993  O   ARG A 262     108.868 142.726 113.766  1.00 92.47           O  
ATOM   3994  CB  ARG A 262     109.326 144.708 116.162  1.00 92.47           C  
ATOM   3995  CG  ARG A 262     109.906 145.845 117.017  1.00 92.47           C  
ATOM   3996  CD  ARG A 262     111.406 146.150 116.826  1.00 92.47           C  
ATOM   3997  NE  ARG A 262     111.715 147.499 117.339  1.00 92.47           N  
ATOM   3998  CZ  ARG A 262     112.691 148.344 116.975  1.00 92.47           C  
ATOM   3999  NH1 ARG A 262     113.584 148.021 116.041  1.00 92.47           N  
ATOM   4000  NH2 ARG A 262     112.747 149.540 117.557  1.00 92.47           N1+
ATOM   4001  H   ARG A 262     109.732 146.919 114.969  1.00 92.47           H  
ATOM   4002  HA  ARG A 262     110.532 144.486 114.403  1.00 92.47           H  
ATOM   4003  HB2 ARG A 262     108.257 144.658 116.380  1.00 92.47           H  
ATOM   4004  HB3 ARG A 262     109.727 143.748 116.489  1.00 92.47           H  
ATOM   4005  HG2 ARG A 262     109.294 146.738 116.904  1.00 92.47           H  
ATOM   4006  HG3 ARG A 262     109.761 145.528 118.052  1.00 92.47           H  
ATOM   4007  HD2 ARG A 262     111.974 145.479 117.473  1.00 92.47           H  
ATOM   4008  HD3 ARG A 262     111.766 145.958 115.816  1.00 92.47           H  
ATOM   4009  HE  ARG A 262     111.054 147.817 118.055  1.00 92.47           H  
ATOM   4010 HH11 ARG A 262     113.403 147.266 115.377  1.00 92.47           H  
ATOM   4011 HH12 ARG A 262     114.483 148.485 115.910  1.00 92.47           H  
ATOM   4012 HH21 ARG A 262     111.911 149.881 118.059  1.00 92.47           H  
ATOM   4013 HH22 ARG A 262     113.438 150.232 117.314  1.00 92.47           H  
ATOM   4014  N   VAL A 263     107.479 144.457 113.339  1.00 88.56           N  
ATOM   4015  CA  VAL A 263     106.554 143.749 112.459  1.00 88.56           C  
ATOM   4016  C   VAL A 263     107.224 143.172 111.192  1.00 88.56           C  
ATOM   4017  O   VAL A 263     106.784 142.123 110.732  1.00 88.56           O  
ATOM   4018  CB  VAL A 263     105.356 144.649 112.054  1.00 88.56           C  
ATOM   4019  CG1 VAL A 263     104.479 144.988 113.275  1.00 88.56           C  
ATOM   4020  CG2 VAL A 263     105.747 145.928 111.284  1.00 88.56           C  
ATOM   4021  H   VAL A 263     107.355 145.454 113.400  1.00 88.56           H  
ATOM   4022  HA  VAL A 263     106.165 142.897 113.020  1.00 88.56           H  
ATOM   4023  HB  VAL A 263     104.726 144.057 111.385  1.00 88.56           H  
ATOM   4024 HG11 VAL A 263     103.573 145.513 112.971  1.00 88.56           H  
ATOM   4025 HG12 VAL A 263     104.167 144.080 113.794  1.00 88.56           H  
ATOM   4026 HG13 VAL A 263     105.005 145.615 113.994  1.00 88.56           H  
ATOM   4027 HG21 VAL A 263     104.864 146.519 111.038  1.00 88.56           H  
ATOM   4028 HG22 VAL A 263     106.418 146.565 111.859  1.00 88.56           H  
ATOM   4029 HG23 VAL A 263     106.239 145.698 110.338  1.00 88.56           H  
ATOM   4030  N   VAL A 264     108.317 143.778 110.695  1.00 85.38           N  
ATOM   4031  CA  VAL A 264     109.076 143.189 109.591  1.00 85.38           C  
ATOM   4032  C   VAL A 264     109.921 141.979 110.061  1.00 85.38           C  
ATOM   4033  O   VAL A 264     110.077 141.025 109.299  1.00 85.38           O  
ATOM   4034  CB  VAL A 264     109.934 144.235 108.826  1.00 85.38           C  
ATOM   4035  CG1 VAL A 264     111.248 144.637 109.511  1.00 85.38           C  
ATOM   4036  CG2 VAL A 264     110.231 143.791 107.381  1.00 85.38           C  
ATOM   4037  H   VAL A 264     108.680 144.631 111.115  1.00 85.38           H  
ATOM   4038  HA  VAL A 264     108.352 142.805 108.871  1.00 85.38           H  
ATOM   4039  HB  VAL A 264     109.330 145.141 108.758  1.00 85.38           H  
ATOM   4040 HG11 VAL A 264     111.635 145.546 109.053  1.00 85.38           H  
ATOM   4041 HG12 VAL A 264     111.117 144.831 110.572  1.00 85.38           H  
ATOM   4042 HG13 VAL A 264     112.011 143.866 109.413  1.00 85.38           H  
ATOM   4043 HG21 VAL A 264     110.780 144.560 106.837  1.00 85.38           H  
ATOM   4044 HG22 VAL A 264     110.826 142.878 107.351  1.00 85.38           H  
ATOM   4045 HG23 VAL A 264     109.310 143.602 106.828  1.00 85.38           H  
ATOM   4046  N   HIS A 265     110.384 141.982 111.325  1.00 80.90           N  
ATOM   4047  CA  HIS A 265     111.036 140.821 111.942  1.00 80.90           C  
ATOM   4048  C   HIS A 265     110.049 139.668 112.163  1.00 80.90           C  
ATOM   4049  O   HIS A 265     110.398 138.532 111.856  1.00 80.90           O  
ATOM   4050  CB  HIS A 265     111.717 141.144 113.290  1.00 80.90           C  
ATOM   4051  CG  HIS A 265     112.773 142.221 113.338  1.00 80.90           C  
ATOM   4052  ND1 HIS A 265     113.796 142.377 112.413  1.00 80.90           N  
ATOM   4053  CD2 HIS A 265     112.986 143.197 114.282  1.00 80.90           C  
ATOM   4054  CE1 HIS A 265     114.575 143.377 112.845  1.00 80.90           C  
ATOM   4055  NE2 HIS A 265     114.139 143.914 113.977  1.00 80.90           N  
ATOM   4056  H   HIS A 265     110.138 142.746 111.938  1.00 80.90           H  
ATOM   4057  HA  HIS A 265     111.802 140.463 111.256  1.00 80.90           H  
ATOM   4058  HB2 HIS A 265     110.970 141.388 114.045  1.00 80.90           H  
ATOM   4059  HB3 HIS A 265     112.192 140.237 113.663  1.00 80.90           H  
ATOM   4060  HD2 HIS A 265     112.421 143.406 115.179  1.00 80.90           H  
ATOM   4061  HE2 HIS A 265     114.551 144.673 114.500  1.00 80.90           H  
ATOM   4062  HE1 HIS A 265     115.457 143.730 112.326  1.00 80.90           H  
ATOM   4063  N   MET A 266     108.846 139.986 112.668  1.00 80.52           N  
ATOM   4064  CA  MET A 266     107.740 139.037 112.838  1.00 80.52           C  
ATOM   4065  C   MET A 266     107.268 138.473 111.487  1.00 80.52           C  
ATOM   4066  O   MET A 266     107.007 137.282 111.402  1.00 80.52           O  
ATOM   4067  CB  MET A 266     106.549 139.699 113.563  1.00 80.52           C  
ATOM   4068  CG  MET A 266     106.845 140.224 114.976  1.00 80.52           C  
ATOM   4069  SD  MET A 266     105.535 141.304 115.622  1.00 80.52           S  
ATOM   4070  CE  MET A 266     104.532 140.106 116.540  1.00 80.52           C  
ATOM   4071  H   MET A 266     108.661 140.950 112.924  1.00 80.52           H  
ATOM   4072  HA  MET A 266     108.093 138.204 113.449  1.00 80.52           H  
ATOM   4073  HB2 MET A 266     106.138 140.501 112.949  1.00 80.52           H  
ATOM   4074  HB3 MET A 266     105.751 138.959 113.648  1.00 80.52           H  
ATOM   4075  HG2 MET A 266     106.993 139.386 115.657  1.00 80.52           H  
ATOM   4076  HG3 MET A 266     107.776 140.787 114.995  1.00 80.52           H  
ATOM   4077  HE1 MET A 266     103.590 140.554 116.855  1.00 80.52           H  
ATOM   4078  HE2 MET A 266     104.312 139.232 115.927  1.00 80.52           H  
ATOM   4079  HE3 MET A 266     105.067 139.777 117.431  1.00 80.52           H  
ATOM   4080  N   LEU A 267     107.219 139.313 110.443  1.00 76.16           N  
ATOM   4081  CA  LEU A 267     106.897 138.892 109.079  1.00 76.16           C  
ATOM   4082  C   LEU A 267     107.949 137.922 108.524  1.00 76.16           C  
ATOM   4083  O   LEU A 267     107.592 136.824 108.109  1.00 76.16           O  
ATOM   4084  CB  LEU A 267     106.679 140.136 108.184  1.00 76.16           C  
ATOM   4085  CG  LEU A 267     106.475 139.894 106.667  1.00 76.16           C  
ATOM   4086  CD1 LEU A 267     105.311 138.929 106.352  1.00 76.16           C  
ATOM   4087  CD2 LEU A 267     106.346 141.237 105.914  1.00 76.16           C  
ATOM   4088  H   LEU A 267     107.324 140.310 110.594  1.00 76.16           H  
ATOM   4089  HA  LEU A 267     105.960 138.335 109.129  1.00 76.16           H  
ATOM   4090  HB2 LEU A 267     105.829 140.698 108.573  1.00 76.16           H  
ATOM   4091  HB3 LEU A 267     107.545 140.786 108.297  1.00 76.16           H  
ATOM   4092  HG  LEU A 267     107.384 139.429 106.284  1.00 76.16           H  
ATOM   4093 HD11 LEU A 267     105.693 137.975 105.986  1.00 76.16           H  
ATOM   4094 HD12 LEU A 267     104.703 138.706 107.227  1.00 76.16           H  
ATOM   4095 HD13 LEU A 267     104.637 139.308 105.584  1.00 76.16           H  
ATOM   4096 HD21 LEU A 267     105.361 141.383 105.472  1.00 76.16           H  
ATOM   4097 HD22 LEU A 267     106.527 142.093 106.565  1.00 76.16           H  
ATOM   4098 HD23 LEU A 267     107.073 141.296 105.103  1.00 76.16           H  
ATOM   4099  N   ALA A 268     109.231 138.308 108.583  1.00 69.85           N  
ATOM   4100  CA  ALA A 268     110.336 137.470 108.109  1.00 69.85           C  
ATOM   4101  C   ALA A 268     110.476 136.144 108.880  1.00 69.85           C  
ATOM   4102  O   ALA A 268     110.954 135.168 108.312  1.00 69.85           O  
ATOM   4103  CB  ALA A 268     111.636 138.277 108.163  1.00 69.85           C  
ATOM   4104  H   ALA A 268     109.462 139.234 108.932  1.00 69.85           H  
ATOM   4105  HA  ALA A 268     110.134 137.214 107.066  1.00 69.85           H  
ATOM   4106  HB1 ALA A 268     112.473 137.694 107.782  1.00 69.85           H  
ATOM   4107  HB2 ALA A 268     111.559 139.172 107.547  1.00 69.85           H  
ATOM   4108  HB3 ALA A 268     111.873 138.582 109.182  1.00 69.85           H  
ATOM   4109  N   ALA A 269     110.042 136.143 110.147  1.00 69.93           N  
ATOM   4110  CA  ALA A 269     109.976 135.000 111.052  1.00 69.93           C  
ATOM   4111  C   ALA A 269     108.767 134.090 110.820  1.00 69.93           C  
ATOM   4112  O   ALA A 269     108.889 132.886 111.007  1.00 69.93           O  
ATOM   4113  CB  ALA A 269     109.865 135.543 112.487  1.00 69.93           C  
ATOM   4114  H   ALA A 269     109.693 137.017 110.521  1.00 69.93           H  
ATOM   4115  HA  ALA A 269     110.882 134.400 110.942  1.00 69.93           H  
ATOM   4116  HB1 ALA A 269     109.739 134.743 113.215  1.00 69.93           H  
ATOM   4117  HB2 ALA A 269     110.738 136.131 112.760  1.00 69.93           H  
ATOM   4118  HB3 ALA A 269     108.994 136.186 112.604  1.00 69.93           H  
ATOM   4119  N   ASN A 270     107.616 134.674 110.471  1.00 69.71           N  
ATOM   4120  CA  ASN A 270     106.365 133.933 110.252  1.00 69.71           C  
ATOM   4121  C   ASN A 270     106.309 133.350 108.834  1.00 69.71           C  
ATOM   4122  O   ASN A 270     105.425 132.539 108.561  1.00 69.71           O  
ATOM   4123  CB  ASN A 270     105.136 134.835 110.524  1.00 69.71           C  
ATOM   4124  CG  ASN A 270     104.817 135.064 112.007  1.00 69.71           C  
ATOM   4125  OD1 ASN A 270     105.630 134.837 112.901  1.00 69.71           O  
ATOM   4126  ND2 ASN A 270     103.614 135.542 112.303  1.00 69.71           N  
ATOM   4127  H   ASN A 270     107.544 135.686 110.459  1.00 69.71           H  
ATOM   4128  HA  ASN A 270     106.349 133.111 110.972  1.00 69.71           H  
ATOM   4129  HB2 ASN A 270     105.235 135.790 110.007  1.00 69.71           H  
ATOM   4130  HB3 ASN A 270     104.251 134.357 110.102  1.00 69.71           H  
ATOM   4131 HD21 ASN A 270     102.940 135.736 111.577  1.00 69.71           H  
ATOM   4132 HD22 ASN A 270     103.373 135.672 113.271  1.00 69.71           H  
ATOM   4133  N   LEU A 271     107.236 133.757 107.961  1.00 62.87           N  
ATOM   4134  CA  LEU A 271     107.434 133.169 106.645  1.00 62.87           C  
ATOM   4135  C   LEU A 271     108.093 131.782 106.724  1.00 62.87           C  
ATOM   4136  O   LEU A 271     107.698 130.908 105.955  1.00 62.87           O  
ATOM   4137  CB  LEU A 271     108.234 134.147 105.765  1.00 62.87           C  
ATOM   4138  CG  LEU A 271     107.362 135.283 105.179  1.00 62.87           C  
ATOM   4139  CD1 LEU A 271     108.226 136.430 104.619  1.00 62.87           C  
ATOM   4140  CD2 LEU A 271     106.339 134.762 104.147  1.00 62.87           C  
ATOM   4141  H   LEU A 271     107.850 134.515 108.226  1.00 62.87           H  
ATOM   4142  HA  LEU A 271     106.454 133.009 106.191  1.00 62.87           H  
ATOM   4143  HB2 LEU A 271     109.060 134.555 106.350  1.00 62.87           H  
ATOM   4144  HB3 LEU A 271     108.709 133.606 104.948  1.00 62.87           H  
ATOM   4145  HG  LEU A 271     106.786 135.705 106.001  1.00 62.87           H  
ATOM   4146 HD11 LEU A 271     107.915 137.388 105.032  1.00 62.87           H  
ATOM   4147 HD12 LEU A 271     109.275 136.301 104.876  1.00 62.87           H  
ATOM   4148 HD13 LEU A 271     108.175 136.506 103.533  1.00 62.87           H  
ATOM   4149 HD21 LEU A 271     106.305 135.364 103.241  1.00 62.87           H  
ATOM   4150 HD22 LEU A 271     106.555 133.737 103.843  1.00 62.87           H  
ATOM   4151 HD23 LEU A 271     105.332 134.768 104.566  1.00 62.87           H  
ATOM   4152  N   THR A 272     109.012 131.545 107.677  1.00 62.37           N  
ATOM   4153  CA  THR A 272     109.694 130.250 107.825  1.00 62.37           C  
ATOM   4154  C   THR A 272     108.716 129.108 108.187  1.00 62.37           C  
ATOM   4155  O   THR A 272     108.948 127.957 107.818  1.00 62.37           O  
ATOM   4156  CB  THR A 272     110.853 130.313 108.866  1.00 62.37           C  
ATOM   4157  OG1 THR A 272     110.435 130.381 110.219  1.00 62.37           O  
ATOM   4158  CG2 THR A 272     111.811 131.489 108.617  1.00 62.37           C  
ATOM   4159  H   THR A 272     109.274 132.259 108.341  1.00 62.37           H  
ATOM   4160  HA  THR A 272     110.130 129.998 106.856  1.00 62.37           H  
ATOM   4161  HB  THR A 272     111.431 129.391 108.770  1.00 62.37           H  
ATOM   4162 HG21 THR A 272     112.644 131.468 109.316  1.00 62.37           H  
ATOM   4163 HG22 THR A 272     112.224 131.451 107.609  1.00 62.37           H  
ATOM   4164 HG23 THR A 272     111.314 132.452 108.737  1.00 62.37           H  
ATOM   4165  HG1 THR A 272     109.746 131.055 110.313  1.00 62.37           H  
ATOM   4166  N   TRP A 273     107.586 129.474 108.811  1.00 67.52           N  
ATOM   4167  CA  TRP A 273     106.459 128.602 109.134  1.00 67.52           C  
ATOM   4168  C   TRP A 273     105.768 127.984 107.907  1.00 67.52           C  
ATOM   4169  O   TRP A 273     105.105 126.958 108.057  1.00 67.52           O  
ATOM   4170  CB  TRP A 273     105.413 129.368 109.964  1.00 67.52           C  
ATOM   4171  CG  TRP A 273     105.784 129.907 111.314  1.00 67.52           C  
ATOM   4172  CD1 TRP A 273     107.010 129.902 111.881  1.00 67.52           C  
ATOM   4173  CD2 TRP A 273     104.901 130.519 112.301  1.00 67.52           C  
ATOM   4174  NE1 TRP A 273     106.936 130.411 113.157  1.00 67.52           N  
ATOM   4175  CE2 TRP A 273     105.656 130.797 113.481  1.00 67.52           C  
ATOM   4176  CE3 TRP A 273     103.526 130.846 112.332  1.00 67.52           C  
ATOM   4177  CZ2 TRP A 273     105.070 131.323 114.643  1.00 67.52           C  
ATOM   4178  CZ3 TRP A 273     102.932 131.409 113.477  1.00 67.52           C  
ATOM   4179  CH2 TRP A 273     103.695 131.618 114.640  1.00 67.52           C  
ATOM   4180  H   TRP A 273     107.488 130.446 109.069  1.00 67.52           H  
ATOM   4181  HA  TRP A 273     106.842 127.770 109.722  1.00 67.52           H  
ATOM   4182  HB2 TRP A 273     104.992 130.184 109.379  1.00 67.52           H  
ATOM   4183  HB3 TRP A 273     104.588 128.688 110.146  1.00 67.52           H  
ATOM   4184  HD1 TRP A 273     107.909 129.539 111.408  1.00 67.52           H  
ATOM   4185  HE1 TRP A 273     107.758 130.491 113.747  1.00 67.52           H  
ATOM   4186  HE3 TRP A 273     102.916 130.655 111.463  1.00 67.52           H  
ATOM   4187  HZ2 TRP A 273     105.665 131.490 115.528  1.00 67.52           H  
ATOM   4188  HZ3 TRP A 273     101.882 131.658 113.469  1.00 67.52           H  
ATOM   4189  HH2 TRP A 273     103.217 132.000 115.528  1.00 67.52           H  
ATOM   4190  N   LEU A 274     105.935 128.590 106.721  1.00 61.98           N  
ATOM   4191  CA  LEU A 274     105.427 128.054 105.461  1.00 61.98           C  
ATOM   4192  C   LEU A 274     106.050 126.683 105.130  1.00 61.98           C  
ATOM   4193  O   LEU A 274     105.338 125.822 104.618  1.00 61.98           O  
ATOM   4194  CB  LEU A 274     105.638 129.091 104.333  1.00 61.98           C  
ATOM   4195  CG  LEU A 274     105.082 128.705 102.941  1.00 61.98           C  
ATOM   4196  CD1 LEU A 274     103.546 128.548 102.958  1.00 61.98           C  
ATOM   4197  CD2 LEU A 274     105.561 129.697 101.859  1.00 61.98           C  
ATOM   4198  H   LEU A 274     106.526 129.414 106.654  1.00 61.98           H  
ATOM   4199  HA  LEU A 274     104.354 127.899 105.589  1.00 61.98           H  
ATOM   4200  HB2 LEU A 274     105.210 130.048 104.635  1.00 61.98           H  
ATOM   4201  HB3 LEU A 274     106.708 129.270 104.239  1.00 61.98           H  
ATOM   4202  HG  LEU A 274     105.508 127.742 102.657  1.00 61.98           H  
ATOM   4203 HD11 LEU A 274     103.072 128.935 102.056  1.00 61.98           H  
ATOM   4204 HD12 LEU A 274     103.263 127.498 103.037  1.00 61.98           H  
ATOM   4205 HD13 LEU A 274     103.094 129.066 103.804  1.00 61.98           H  
ATOM   4206 HD21 LEU A 274     106.125 129.180 101.082  1.00 61.98           H  
ATOM   4207 HD22 LEU A 274     104.738 130.218 101.372  1.00 61.98           H  
ATOM   4208 HD23 LEU A 274     106.222 130.463 102.270  1.00 61.98           H  
ATOM   4209  N   ASN A 275     107.329 126.479 105.483  1.00 58.58           N  
ATOM   4210  CA  ASN A 275     108.097 125.254 105.240  1.00 58.58           C  
ATOM   4211  C   ASN A 275     107.408 123.999 105.809  1.00 58.58           C  
ATOM   4212  O   ASN A 275     107.175 123.045 105.068  1.00 58.58           O  
ATOM   4213  CB  ASN A 275     109.513 125.433 105.815  1.00 58.58           C  
ATOM   4214  CG  ASN A 275     110.482 124.364 105.330  1.00 58.58           C  
ATOM   4215  OD1 ASN A 275     110.963 124.404 104.203  1.00 58.58           O  
ATOM   4216  ND2 ASN A 275     110.831 123.424 106.192  1.00 58.58           N  
ATOM   4217  H   ASN A 275     107.824 127.234 105.942  1.00 58.58           H  
ATOM   4218  HA  ASN A 275     108.181 125.103 104.163  1.00 58.58           H  
ATOM   4219  HB2 ASN A 275     109.921 126.391 105.488  1.00 58.58           H  
ATOM   4220  HB3 ASN A 275     109.497 125.469 106.906  1.00 58.58           H  
ATOM   4221 HD21 ASN A 275     110.315 123.242 107.053  1.00 58.58           H  
ATOM   4222 HD22 ASN A 275     111.433 122.648 105.912  1.00 58.58           H  
ATOM   4223  N   GLY A 276     106.975 124.079 107.075  1.00 61.32           N  
ATOM   4224  CA  GLY A 276     106.342 122.962 107.782  1.00 61.32           C  
ATOM   4225  C   GLY A 276     104.893 122.686 107.345  1.00 61.32           C  
ATOM   4226  O   GLY A 276     104.268 121.756 107.856  1.00 61.32           O  
ATOM   4227  H   GLY A 276     107.109 124.937 107.588  1.00 61.32           H  
ATOM   4228  HA2 GLY A 276     106.912 122.062 107.577  1.00 61.32           H  
ATOM   4229  HA3 GLY A 276     106.386 123.138 108.855  1.00 61.32           H  
ATOM   4230  N   CYS A 277     104.362 123.494 106.423  1.00 65.84           N  
ATOM   4231  CA  CYS A 277     102.996 123.460 105.916  1.00 65.84           C  
ATOM   4232  C   CYS A 277     103.008 123.087 104.420  1.00 65.84           C  
ATOM   4233  O   CYS A 277     102.226 122.242 103.984  1.00 65.84           O  
ATOM   4234  CB  CYS A 277     102.337 124.831 106.219  1.00 65.84           C  
ATOM   4235  SG  CYS A 277     100.706 125.116 105.473  1.00 65.84           S  
ATOM   4236  H   CYS A 277     104.966 124.206 106.033  1.00 65.84           H  
ATOM   4237  HA  CYS A 277     102.420 122.687 106.429  1.00 65.84           H  
ATOM   4238  HB2 CYS A 277     102.242 124.956 107.299  1.00 65.84           H  
ATOM   4239  HB3 CYS A 277     102.985 125.639 105.880  1.00 65.84           H  
ATOM   4240  HG  CYS A 277     100.514 126.326 106.008  1.00 65.84           H  
ATOM   4241  N   ILE A 278     103.921 123.694 103.653  1.00 58.80           N  
ATOM   4242  CA  ILE A 278     103.974 123.548 102.208  1.00 58.80           C  
ATOM   4243  C   ILE A 278     104.649 122.224 101.775  1.00 58.80           C  
ATOM   4244  O   ILE A 278     104.241 121.644 100.767  1.00 58.80           O  
ATOM   4245  CB  ILE A 278     104.671 124.788 101.578  1.00 58.80           C  
ATOM   4246  CG1 ILE A 278     104.144 125.108 100.167  1.00 58.80           C  
ATOM   4247  CG2 ILE A 278     106.214 124.755 101.618  1.00 58.80           C  
ATOM   4248  CD1 ILE A 278     102.658 125.501 100.115  1.00 58.80           C  
ATOM   4249  H   ILE A 278     104.538 124.400 104.054  1.00 58.80           H  
ATOM   4250  HA  ILE A 278     102.945 123.520 101.854  1.00 58.80           H  
ATOM   4251  HB  ILE A 278     104.391 125.645 102.190  1.00 58.80           H  
ATOM   4252 HG12 ILE A 278     104.706 125.950  99.777  1.00 58.80           H  
ATOM   4253 HG13 ILE A 278     104.323 124.269  99.497  1.00 58.80           H  
ATOM   4254 HG21 ILE A 278     106.637 125.735 101.396  1.00 58.80           H  
ATOM   4255 HG22 ILE A 278     106.572 124.484 102.611  1.00 58.80           H  
ATOM   4256 HG23 ILE A 278     106.640 124.039 100.916  1.00 58.80           H  
ATOM   4257 HD11 ILE A 278     102.501 126.340  99.436  1.00 58.80           H  
ATOM   4258 HD12 ILE A 278     102.043 124.674  99.761  1.00 58.80           H  
ATOM   4259 HD13 ILE A 278     102.278 125.802 101.093  1.00 58.80           H  
ATOM   4260  N   ASN A 279     105.625 121.721 102.549  1.00 54.37           N  
ATOM   4261  CA  ASN A 279     106.317 120.449 102.275  1.00 54.37           C  
ATOM   4262  C   ASN A 279     105.371 119.226 102.202  1.00 54.37           C  
ATOM   4263  O   ASN A 279     105.441 118.524 101.184  1.00 54.37           O  
ATOM   4264  CB  ASN A 279     107.492 120.228 103.263  1.00 54.37           C  
ATOM   4265  CG  ASN A 279     108.774 120.994 102.926  1.00 54.37           C  
ATOM   4266  OD1 ASN A 279     109.062 121.276 101.763  1.00 54.37           O  
ATOM   4267  ND2 ASN A 279     109.574 121.293 103.938  1.00 54.37           N  
ATOM   4268  H   ASN A 279     105.925 122.231 103.375  1.00 54.37           H  
ATOM   4269  HA  ASN A 279     106.729 120.616 101.279  1.00 54.37           H  
ATOM   4270  HB2 ASN A 279     107.196 120.462 104.285  1.00 54.37           H  
ATOM   4271  HB3 ASN A 279     107.778 119.176 103.269  1.00 54.37           H  
ATOM   4272 HD21 ASN A 279     109.314 121.012 104.901  1.00 54.37           H  
ATOM   4273 HD22 ASN A 279     110.398 121.856 103.808  1.00 54.37           H  
ATOM   4274  N   PRO A 280     104.445 119.032 103.177  1.00 58.28           N  
ATOM   4275  CA  PRO A 280     103.327 118.072 103.060  1.00 58.28           C  
ATOM   4276  C   PRO A 280     102.524 118.058 101.747  1.00 58.28           C  
ATOM   4277  O   PRO A 280     102.082 116.984 101.331  1.00 58.28           O  
ATOM   4278  CB  PRO A 280     102.420 118.443 104.236  1.00 58.28           C  
ATOM   4279  CG  PRO A 280     103.389 118.869 105.319  1.00 58.28           C  
ATOM   4280  CD  PRO A 280     104.495 119.579 104.542  1.00 58.28           C  
ATOM   4281  HA  PRO A 280     103.743 117.076 103.224  1.00 58.28           H  
ATOM   4282  HB2 PRO A 280     101.770 119.283 103.980  1.00 58.28           H  
ATOM   4283  HB3 PRO A 280     101.788 117.610 104.537  1.00 58.28           H  
ATOM   4284  HG2 PRO A 280     102.940 119.489 106.097  1.00 58.28           H  
ATOM   4285  HG3 PRO A 280     103.796 117.978 105.796  1.00 58.28           H  
ATOM   4286  HD2 PRO A 280     104.311 120.650 104.531  1.00 58.28           H  
ATOM   4287  HD3 PRO A 280     105.451 119.406 105.035  1.00 58.28           H  
ATOM   4288  N   VAL A 281     102.344 119.218 101.099  1.00 56.55           N  
ATOM   4289  CA  VAL A 281     101.603 119.305  99.843  1.00 56.55           C  
ATOM   4290  C   VAL A 281     102.506 119.287  98.593  1.00 56.55           C  
ATOM   4291  O   VAL A 281     102.037 118.852  97.543  1.00 56.55           O  
ATOM   4292  CB  VAL A 281     100.618 120.504  99.785  1.00 56.55           C  
ATOM   4293  CG1 VAL A 281      99.498 120.349 100.829  1.00 56.55           C  
ATOM   4294  CG2 VAL A 281     101.264 121.891  99.909  1.00 56.55           C  
ATOM   4295  H   VAL A 281     102.711 120.085 101.473  1.00 56.55           H  
ATOM   4296  HA  VAL A 281     100.977 118.424  99.755  1.00 56.55           H  
ATOM   4297  HB  VAL A 281     100.135 120.476  98.806  1.00 56.55           H  
ATOM   4298 HG11 VAL A 281      98.766 121.154 100.748  1.00 56.55           H  
ATOM   4299 HG12 VAL A 281      98.963 119.407 100.706  1.00 56.55           H  
ATOM   4300 HG13 VAL A 281      99.894 120.373 101.846  1.00 56.55           H  
ATOM   4301 HG21 VAL A 281     100.527 122.679  99.751  1.00 56.55           H  
ATOM   4302 HG22 VAL A 281     101.664 122.026 100.912  1.00 56.55           H  
ATOM   4303 HG23 VAL A 281     102.068 122.048  99.190  1.00 56.55           H  
ATOM   4304  N   LEU A 282     103.782 119.681  98.710  1.00 50.83           N  
ATOM   4305  CA  LEU A 282     104.750 119.617  97.611  1.00 50.83           C  
ATOM   4306  C   LEU A 282     105.336 118.208  97.419  1.00 50.83           C  
ATOM   4307  O   LEU A 282     105.494 117.762  96.280  1.00 50.83           O  
ATOM   4308  CB  LEU A 282     105.912 120.605  97.866  1.00 50.83           C  
ATOM   4309  CG  LEU A 282     105.567 122.090  97.646  1.00 50.83           C  
ATOM   4310  CD1 LEU A 282     106.737 122.986  98.100  1.00 50.83           C  
ATOM   4311  CD2 LEU A 282     105.153 122.397  96.193  1.00 50.83           C  
ATOM   4312  H   LEU A 282     104.082 120.127  99.573  1.00 50.83           H  
ATOM   4313  HA  LEU A 282     104.250 119.884  96.678  1.00 50.83           H  
ATOM   4314  HB2 LEU A 282     106.277 120.460  98.884  1.00 50.83           H  
ATOM   4315  HB3 LEU A 282     106.756 120.360  97.219  1.00 50.83           H  
ATOM   4316  HG  LEU A 282     104.717 122.326  98.287  1.00 50.83           H  
ATOM   4317 HD11 LEU A 282     106.373 123.879  98.603  1.00 50.83           H  
ATOM   4318 HD12 LEU A 282     107.404 122.478  98.799  1.00 50.83           H  
ATOM   4319 HD13 LEU A 282     107.347 123.321  97.263  1.00 50.83           H  
ATOM   4320 HD21 LEU A 282     105.598 123.323  95.833  1.00 50.83           H  
ATOM   4321 HD22 LEU A 282     105.446 121.608  95.501  1.00 50.83           H  
ATOM   4322 HD23 LEU A 282     104.072 122.520  96.119  1.00 50.83           H  
ATOM   4323  N   TYR A 283     105.718 117.560  98.528  1.00 45.61           N  
ATOM   4324  CA  TYR A 283     106.586 116.379  98.508  1.00 45.61           C  
ATOM   4325  C   TYR A 283     105.859 115.071  98.833  1.00 45.61           C  
ATOM   4326  O   TYR A 283     106.366 114.018  98.438  1.00 45.61           O  
ATOM   4327  CB  TYR A 283     107.808 116.614  99.419  1.00 45.61           C  
ATOM   4328  CG  TYR A 283     108.795 117.609  98.830  1.00 45.61           C  
ATOM   4329  CD1 TYR A 283     109.628 117.214  97.764  1.00 45.61           C  
ATOM   4330  CD2 TYR A 283     108.876 118.929  99.319  1.00 45.61           C  
ATOM   4331  CE1 TYR A 283     110.522 118.134  97.187  1.00 45.61           C  
ATOM   4332  CE2 TYR A 283     109.778 119.848  98.744  1.00 45.61           C  
ATOM   4333  CZ  TYR A 283     110.608 119.449  97.677  1.00 45.61           C  
ATOM   4334  OH  TYR A 283     111.506 120.314  97.118  1.00 45.61           O  
ATOM   4335  H   TYR A 283     105.578 118.005  99.435  1.00 45.61           H  
ATOM   4336  HA  TYR A 283     106.975 116.233  97.499  1.00 45.61           H  
ATOM   4337  HB2 TYR A 283     107.499 116.927 100.418  1.00 45.61           H  
ATOM   4338  HB3 TYR A 283     108.350 115.678  99.561  1.00 45.61           H  
ATOM   4339  HD1 TYR A 283     109.587 116.202  97.391  1.00 45.61           H  
ATOM   4340  HD2 TYR A 283     108.257 119.249 100.145  1.00 45.61           H  
ATOM   4341  HE1 TYR A 283     111.168 117.815  96.386  1.00 45.61           H  
ATOM   4342  HE2 TYR A 283     109.826 120.849  99.151  1.00 45.61           H  
ATOM   4343  HH  TYR A 283     111.519 121.156  97.592  1.00 45.61           H  
ATOM   4344  N   ALA A 284     104.686 115.144  99.478  1.00 54.37           N  
ATOM   4345  CA  ALA A 284     103.831 113.983  99.719  1.00 54.37           C  
ATOM   4346  C   ALA A 284     102.588 114.061  98.824  1.00 54.37           C  
ATOM   4347  O   ALA A 284     102.427 113.203  97.957  1.00 54.37           O  
ATOM   4348  CB  ALA A 284     103.483 113.864 101.208  1.00 54.37           C  
ATOM   4349  H   ALA A 284     104.345 116.042  99.792  1.00 54.37           H  
ATOM   4350  HA  ALA A 284     104.355 113.062  99.457  1.00 54.37           H  
ATOM   4351  HB1 ALA A 284     102.990 112.914 101.420  1.00 54.37           H  
ATOM   4352  HB2 ALA A 284     104.384 113.896 101.822  1.00 54.37           H  
ATOM   4353  HB3 ALA A 284     102.826 114.652 101.566  1.00 54.37           H  
ATOM   4354  N   ALA A 285     101.738 115.089  98.995  1.00 58.08           N  
ATOM   4355  CA  ALA A 285     100.442 115.161  98.302  1.00 58.08           C  
ATOM   4356  C   ALA A 285     100.517 115.268  96.763  1.00 58.08           C  
ATOM   4357  O   ALA A 285      99.572 114.836  96.103  1.00 58.08           O  
ATOM   4358  CB  ALA A 285      99.575 116.291  98.871  1.00 58.08           C  
ATOM   4359  H   ALA A 285     101.898 115.747  99.755  1.00 58.08           H  
ATOM   4360  HA  ALA A 285      99.932 114.222  98.527  1.00 58.08           H  
ATOM   4361  HB1 ALA A 285      98.519 116.091  98.690  1.00 58.08           H  
ATOM   4362  HB2 ALA A 285      99.699 116.398  99.950  1.00 58.08           H  
ATOM   4363  HB3 ALA A 285      99.800 117.245  98.396  1.00 58.08           H  
ATOM   4364  N   MET A 286     101.610 115.813  96.218  1.00 61.13           N  
ATOM   4365  CA  MET A 286     101.864 115.880  94.773  1.00 61.13           C  
ATOM   4366  C   MET A 286     102.808 114.761  94.282  1.00 61.13           C  
ATOM   4367  O   MET A 286     103.119 114.714  93.092  1.00 61.13           O  
ATOM   4368  CB  MET A 286     102.395 117.283  94.404  1.00 61.13           C  
ATOM   4369  CG  MET A 286     101.323 118.384  94.453  1.00 61.13           C  
ATOM   4370  SD  MET A 286     100.073 118.277  93.143  1.00 61.13           S  
ATOM   4371  CE  MET A 286      99.141 119.793  93.492  1.00 61.13           C  
ATOM   4372  H   MET A 286     102.305 116.230  96.822  1.00 61.13           H  
ATOM   4373  HA  MET A 286     100.937 115.723  94.219  1.00 61.13           H  
ATOM   4374  HB2 MET A 286     103.222 117.556  95.057  1.00 61.13           H  
ATOM   4375  HB3 MET A 286     102.811 117.273  93.395  1.00 61.13           H  
ATOM   4376  HG2 MET A 286     100.803 118.366  95.410  1.00 61.13           H  
ATOM   4377  HG3 MET A 286     101.808 119.359  94.388  1.00 61.13           H  
ATOM   4378  HE1 MET A 286      98.315 119.901  92.788  1.00 61.13           H  
ATOM   4379  HE2 MET A 286      98.732 119.771  94.502  1.00 61.13           H  
ATOM   4380  HE3 MET A 286      99.784 120.669  93.400  1.00 61.13           H  
ATOM   4381  N   ASN A 287     103.247 113.857  95.169  1.00 59.19           N  
ATOM   4382  CA  ASN A 287     104.059 112.699  94.795  1.00 59.19           C  
ATOM   4383  C   ASN A 287     103.119 111.549  94.402  1.00 59.19           C  
ATOM   4384  O   ASN A 287     102.281 111.137  95.208  1.00 59.19           O  
ATOM   4385  CB  ASN A 287     105.009 112.340  95.957  1.00 59.19           C  
ATOM   4386  CG  ASN A 287     106.042 111.244  95.670  1.00 59.19           C  
ATOM   4387  OD1 ASN A 287     105.900 110.431  94.758  1.00 59.19           O  
ATOM   4388  ND2 ASN A 287     107.087 111.189  96.487  1.00 59.19           N  
ATOM   4389  H   ASN A 287     102.869 113.855  96.111  1.00 59.19           H  
ATOM   4390  HA  ASN A 287     104.684 112.945  93.933  1.00 59.19           H  
ATOM   4391  HB2 ASN A 287     105.563 113.242  96.210  1.00 59.19           H  
ATOM   4392  HB3 ASN A 287     104.451 112.063  96.848  1.00 59.19           H  
ATOM   4393 HD21 ASN A 287     107.141 111.823  97.279  1.00 59.19           H  
ATOM   4394 HD22 ASN A 287     107.781 110.460  96.395  1.00 59.19           H  
ATOM   4395  N   ARG A 288     103.286 111.045  93.167  1.00 64.58           N  
ATOM   4396  CA  ARG A 288     102.438 110.009  92.572  1.00 64.58           C  
ATOM   4397  C   ARG A 288     102.436 108.717  93.410  1.00 64.58           C  
ATOM   4398  O   ARG A 288     101.371 108.140  93.610  1.00 64.58           O  
ATOM   4399  CB  ARG A 288     102.886 109.750  91.108  1.00 64.58           C  
ATOM   4400  CG  ARG A 288     101.787 109.951  90.042  1.00 64.58           C  
ATOM   4401  CD  ARG A 288     100.856 108.737  89.853  1.00 64.58           C  
ATOM   4402  NE  ARG A 288      99.760 109.000  88.891  1.00 64.58           N  
ATOM   4403  CZ  ARG A 288      98.992 108.093  88.255  1.00 64.58           C  
ATOM   4404  NH1 ARG A 288      99.129 106.781  88.468  1.00 64.58           N  
ATOM   4405  NH2 ARG A 288      98.068 108.510  87.385  1.00 64.58           N1+
ATOM   4406  H   ARG A 288     103.996 111.454  92.580  1.00 64.58           H  
ATOM   4407  HA  ARG A 288     101.419 110.402  92.575  1.00 64.58           H  
ATOM   4408  HB2 ARG A 288     103.701 110.428  90.851  1.00 64.58           H  
ATOM   4409  HB3 ARG A 288     103.323 108.754  90.999  1.00 64.58           H  
ATOM   4410  HG2 ARG A 288     101.241 110.886  90.178  1.00 64.58           H  
ATOM   4411  HG3 ARG A 288     102.334 110.071  89.104  1.00 64.58           H  
ATOM   4412  HD2 ARG A 288     101.459 107.961  89.380  1.00 64.58           H  
ATOM   4413  HD3 ARG A 288     100.505 108.328  90.802  1.00 64.58           H  
ATOM   4414  HE  ARG A 288      99.597 109.983  88.720  1.00 64.58           H  
ATOM   4415 HH11 ARG A 288      99.810 106.421  89.150  1.00 64.58           H  
ATOM   4416 HH12 ARG A 288      98.591 106.072  87.990  1.00 64.58           H  
ATOM   4417 HH21 ARG A 288      97.918 109.485  87.163  1.00 64.58           H  
ATOM   4418 HH22 ARG A 288      97.470 107.860  86.888  1.00 64.58           H  
ATOM   4419  N   GLN A 289     103.611 108.332  93.931  1.00 62.78           N  
ATOM   4420  CA  GLN A 289     103.783 107.132  94.749  1.00 62.78           C  
ATOM   4421  C   GLN A 289     103.052 107.231  96.098  1.00 62.78           C  
ATOM   4422  O   GLN A 289     102.417 106.262  96.505  1.00 62.78           O  
ATOM   4423  CB  GLN A 289     105.288 106.843  94.959  1.00 62.78           C  
ATOM   4424  CG  GLN A 289     106.109 106.593  93.671  1.00 62.78           C  
ATOM   4425  CD  GLN A 289     105.735 105.320  92.904  1.00 62.78           C  
ATOM   4426  OE1 GLN A 289     104.828 104.584  93.272  1.00 62.78           O  
ATOM   4427  NE2 GLN A 289     106.436 105.034  91.814  1.00 62.78           N  
ATOM   4428  H   GLN A 289     104.423 108.926  93.819  1.00 62.78           H  
ATOM   4429  HA  GLN A 289     103.323 106.303  94.213  1.00 62.78           H  
ATOM   4430  HB2 GLN A 289     105.740 107.674  95.503  1.00 62.78           H  
ATOM   4431  HB3 GLN A 289     105.393 105.976  95.615  1.00 62.78           H  
ATOM   4432  HG2 GLN A 289     106.026 107.448  93.000  1.00 62.78           H  
ATOM   4433  HG3 GLN A 289     107.162 106.518  93.942  1.00 62.78           H  
ATOM   4434 HE21 GLN A 289     107.191 105.619  91.494  1.00 62.78           H  
ATOM   4435 HE22 GLN A 289     106.228 104.178  91.320  1.00 62.78           H  
ATOM   4436  N   PHE A 290     103.100 108.405  96.742  1.00 60.70           N  
ATOM   4437  CA  PHE A 290     102.395 108.653  98.005  1.00 60.70           C  
ATOM   4438  C   PHE A 290     100.870 108.640  97.841  1.00 60.70           C  
ATOM   4439  O   PHE A 290     100.187 108.003  98.639  1.00 60.70           O  
ATOM   4440  CB  PHE A 290     102.882 109.944  98.683  1.00 60.70           C  
ATOM   4441  CG  PHE A 290     104.150 109.783  99.503  1.00 60.70           C  
ATOM   4442  CD1 PHE A 290     105.393 109.559  98.877  1.00 60.70           C  
ATOM   4443  CD2 PHE A 290     104.077 109.732 100.912  1.00 60.70           C  
ATOM   4444  CE1 PHE A 290     106.538 109.378  99.641  1.00 60.70           C  
ATOM   4445  CE2 PHE A 290     105.231 109.538 101.657  1.00 60.70           C  
ATOM   4446  CZ  PHE A 290     106.458 109.381 101.027  1.00 60.70           C  
ATOM   4447  H   PHE A 290     103.572 109.189  96.318  1.00 60.70           H  
ATOM   4448  HA  PHE A 290     102.626 107.828  98.682  1.00 60.70           H  
ATOM   4449  HB2 PHE A 290     103.046 110.708  97.928  1.00 60.70           H  
ATOM   4450  HB3 PHE A 290     102.107 110.349  99.338  1.00 60.70           H  
ATOM   4451  HD1 PHE A 290     105.461 109.524  97.802  1.00 60.70           H  
ATOM   4452  HD2 PHE A 290     103.131 109.854 101.424  1.00 60.70           H  
ATOM   4453  HE1 PHE A 290     107.492 109.229  99.159  1.00 60.70           H  
ATOM   4454  HE2 PHE A 290     105.172 109.518 102.736  1.00 60.70           H  
ATOM   4455  HZ  PHE A 290     107.351 109.250 101.622  1.00 60.70           H  
ATOM   4456  N   ARG A 291     100.359 109.272  96.772  1.00 70.00           N  
ATOM   4457  CA  ARG A 291      98.940 109.203  96.405  1.00 70.00           C  
ATOM   4458  C   ARG A 291      98.488 107.768  96.073  1.00 70.00           C  
ATOM   4459  O   ARG A 291      97.411 107.368  96.511  1.00 70.00           O  
ATOM   4460  CB  ARG A 291      98.639 110.154  95.226  1.00 70.00           C  
ATOM   4461  CG  ARG A 291      98.572 111.651  95.589  1.00 70.00           C  
ATOM   4462  CD  ARG A 291      97.324 112.023  96.426  1.00 70.00           C  
ATOM   4463  NE  ARG A 291      97.128 113.483  96.500  1.00 70.00           N  
ATOM   4464  CZ  ARG A 291      96.063 114.187  96.917  1.00 70.00           C  
ATOM   4465  NH1 ARG A 291      94.968 113.591  97.399  1.00 70.00           N  
ATOM   4466  NH2 ARG A 291      96.109 115.519  96.843  1.00 70.00           N1+
ATOM   4467  H   ARG A 291     100.985 109.777  96.154  1.00 70.00           H  
ATOM   4468  HA  ARG A 291      98.347 109.504  97.265  1.00 70.00           H  
ATOM   4469  HB2 ARG A 291      99.376 109.998  94.437  1.00 70.00           H  
ATOM   4470  HB3 ARG A 291      97.680 109.884  94.778  1.00 70.00           H  
ATOM   4471  HG2 ARG A 291      99.465 111.862  96.182  1.00 70.00           H  
ATOM   4472  HG3 ARG A 291      98.658 112.278  94.700  1.00 70.00           H  
ATOM   4473  HD2 ARG A 291      96.434 111.478  96.108  1.00 70.00           H  
ATOM   4474  HD3 ARG A 291      97.514 111.740  97.461  1.00 70.00           H  
ATOM   4475  HE  ARG A 291      97.977 113.997  96.226  1.00 70.00           H  
ATOM   4476 HH11 ARG A 291      94.910 112.585  97.474  1.00 70.00           H  
ATOM   4477 HH12 ARG A 291      94.155 114.104  97.719  1.00 70.00           H  
ATOM   4478 HH21 ARG A 291      96.906 115.996  96.438  1.00 70.00           H  
ATOM   4479 HH22 ARG A 291      95.342 116.111  97.140  1.00 70.00           H  
ATOM   4480  N   GLN A 292      99.322 107.013  95.344  1.00 70.56           N  
ATOM   4481  CA  GLN A 292      99.099 105.591  95.074  1.00 70.56           C  
ATOM   4482  C   GLN A 292      99.098 104.732  96.349  1.00 70.56           C  
ATOM   4483  O   GLN A 292      98.279 103.821  96.453  1.00 70.56           O  
ATOM   4484  CB  GLN A 292     100.131 105.063  94.059  1.00 70.56           C  
ATOM   4485  CG  GLN A 292      99.831 105.507  92.613  1.00 70.56           C  
ATOM   4486  CD  GLN A 292     100.963 105.251  91.616  1.00 70.56           C  
ATOM   4487  OE1 GLN A 292     100.878 105.696  90.476  1.00 70.56           O  
ATOM   4488  NE2 GLN A 292     102.032 104.563  91.997  1.00 70.56           N  
ATOM   4489  H   GLN A 292     100.178 107.415  94.976  1.00 70.56           H  
ATOM   4490  HA  GLN A 292      98.103 105.490  94.635  1.00 70.56           H  
ATOM   4491  HB2 GLN A 292     101.123 105.393  94.366  1.00 70.56           H  
ATOM   4492  HB3 GLN A 292     100.153 103.972  94.086  1.00 70.56           H  
ATOM   4493  HG2 GLN A 292      98.935 105.000  92.253  1.00 70.56           H  
ATOM   4494  HG3 GLN A 292      99.603 106.572  92.587  1.00 70.56           H  
ATOM   4495 HE21 GLN A 292     102.136 104.208  92.936  1.00 70.56           H  
ATOM   4496 HE22 GLN A 292     102.778 104.382  91.343  1.00 70.56           H  
ATOM   4497  N   ALA A 293      99.985 105.044  97.303  1.00 71.44           N  
ATOM   4498  CA  ALA A 293     100.039 104.395  98.612  1.00 71.44           C  
ATOM   4499  C   ALA A 293      98.792 104.685  99.456  1.00 71.44           C  
ATOM   4500  O   ALA A 293      98.252 103.744 100.034  1.00 71.44           O  
ATOM   4501  CB  ALA A 293     101.321 104.781  99.359  1.00 71.44           C  
ATOM   4502  H   ALA A 293     100.693 105.747  97.117  1.00 71.44           H  
ATOM   4503  HA  ALA A 293     100.074 103.318  98.441  1.00 71.44           H  
ATOM   4504  HB1 ALA A 293     101.374 104.286 100.330  1.00 71.44           H  
ATOM   4505  HB2 ALA A 293     102.198 104.476  98.790  1.00 71.44           H  
ATOM   4506  HB3 ALA A 293     101.386 105.854  99.537  1.00 71.44           H  
ATOM   4507  N   TYR A 294      98.300 105.935  99.444  1.00 74.23           N  
ATOM   4508  CA  TYR A 294      97.004 106.282 100.042  1.00 74.23           C  
ATOM   4509  C   TYR A 294      95.850 105.489  99.402  1.00 74.23           C  
ATOM   4510  O   TYR A 294      95.029 104.945 100.132  1.00 74.23           O  
ATOM   4511  CB  TYR A 294      96.713 107.801  99.980  1.00 74.23           C  
ATOM   4512  CG  TYR A 294      97.664 108.734 100.721  1.00 74.23           C  
ATOM   4513  CD1 TYR A 294      98.131 108.419 102.015  1.00 74.23           C  
ATOM   4514  CD2 TYR A 294      98.045 109.962 100.137  1.00 74.23           C  
ATOM   4515  CE1 TYR A 294      98.989 109.305 102.692  1.00 74.23           C  
ATOM   4516  CE2 TYR A 294      98.922 110.839 100.806  1.00 74.23           C  
ATOM   4517  CZ  TYR A 294      99.403 110.505 102.086  1.00 74.23           C  
ATOM   4518  OH  TYR A 294     100.261 111.331 102.750  1.00 74.23           O  
ATOM   4519  H   TYR A 294      98.839 106.685  99.020  1.00 74.23           H  
ATOM   4520  HA  TYR A 294      97.038 105.978 101.089  1.00 74.23           H  
ATOM   4521  HB2 TYR A 294      96.652 108.112  98.937  1.00 74.23           H  
ATOM   4522  HB3 TYR A 294      95.721 107.982 100.398  1.00 74.23           H  
ATOM   4523  HD1 TYR A 294      97.832 107.508 102.512  1.00 74.23           H  
ATOM   4524  HD2 TYR A 294      97.658 110.238  99.173  1.00 74.23           H  
ATOM   4525  HE1 TYR A 294      99.330 109.056 103.685  1.00 74.23           H  
ATOM   4526  HE2 TYR A 294      99.217 111.765 100.336  1.00 74.23           H  
ATOM   4527  HH  TYR A 294     100.675 110.975 103.539  1.00 74.23           H  
ATOM   4528  N   GLY A 295      95.849 105.358  98.066  1.00 75.53           N  
ATOM   4529  CA  GLY A 295      94.848 104.573  97.337  1.00 75.53           C  
ATOM   4530  C   GLY A 295      94.950 103.073  97.665  1.00 75.53           C  
ATOM   4531  O   GLY A 295      93.930 102.408  97.812  1.00 75.53           O  
ATOM   4532  H   GLY A 295      96.544 105.857  97.522  1.00 75.53           H  
ATOM   4533  HA2 GLY A 295      93.845 104.932  97.576  1.00 75.53           H  
ATOM   4534  HA3 GLY A 295      94.990 104.710  96.265  1.00 75.53           H  
ATOM   4535  N   SER A 296      96.171 102.549  97.835  1.00 76.77           N  
ATOM   4536  CA  SER A 296      96.429 101.161  98.225  1.00 76.77           C  
ATOM   4537  C   SER A 296      95.920 100.865  99.648  1.00 76.77           C  
ATOM   4538  O   SER A 296      95.309  99.821  99.869  1.00 76.77           O  
ATOM   4539  CB  SER A 296      97.940 100.869  98.140  1.00 76.77           C  
ATOM   4540  OG  SER A 296      98.447 101.079  96.833  1.00 76.77           O  
ATOM   4541  H   SER A 296      96.977 103.140  97.675  1.00 76.77           H  
ATOM   4542  HA  SER A 296      95.899 100.502  97.533  1.00 76.77           H  
ATOM   4543  HB2 SER A 296      98.502 101.477  98.848  1.00 76.77           H  
ATOM   4544  HB3 SER A 296      98.127  99.829  98.412  1.00 76.77           H  
ATOM   4545  HG  SER A 296      98.297 102.006  96.587  1.00 76.77           H  
ATOM   4546  N   ILE A 297      96.147 101.802 100.580  1.00 77.36           N  
ATOM   4547  CA  ILE A 297      95.647 101.739 101.952  1.00 77.36           C  
ATOM   4548  C   ILE A 297      94.106 101.804 101.983  1.00 77.36           C  
ATOM   4549  O   ILE A 297      93.479 100.928 102.579  1.00 77.36           O  
ATOM   4550  CB  ILE A 297      96.286 102.853 102.840  1.00 77.36           C  
ATOM   4551  CG1 ILE A 297      97.796 102.572 103.043  1.00 77.36           C  
ATOM   4552  CG2 ILE A 297      95.607 103.077 104.211  1.00 77.36           C  
ATOM   4553  CD1 ILE A 297      98.613 103.792 103.496  1.00 77.36           C  
ATOM   4554  H   ILE A 297      96.668 102.639 100.335  1.00 77.36           H  
ATOM   4555  HA  ILE A 297      95.934 100.770 102.366  1.00 77.36           H  
ATOM   4556  HB  ILE A 297      96.199 103.792 102.292  1.00 77.36           H  
ATOM   4557 HG12 ILE A 297      97.916 101.766 103.765  1.00 77.36           H  
ATOM   4558 HG13 ILE A 297      98.245 102.197 102.124  1.00 77.36           H  
ATOM   4559 HG21 ILE A 297      96.125 103.838 104.795  1.00 77.36           H  
ATOM   4560 HG22 ILE A 297      94.577 103.422 104.113  1.00 77.36           H  
ATOM   4561 HG23 ILE A 297      95.596 102.162 104.804  1.00 77.36           H  
ATOM   4562 HD11 ILE A 297      99.679 103.614 103.354  1.00 77.36           H  
ATOM   4563 HD12 ILE A 297      98.351 104.686 102.930  1.00 77.36           H  
ATOM   4564 HD13 ILE A 297      98.460 104.006 104.554  1.00 77.36           H  
ATOM   4565  N   LEU A 298      93.533 102.776 101.260  1.00 81.57           N  
ATOM   4566  CA  LEU A 298      92.088 102.961 101.112  1.00 81.57           C  
ATOM   4567  C   LEU A 298      91.382 101.819 100.356  1.00 81.57           C  
ATOM   4568  O   LEU A 298      90.169 101.698 100.500  1.00 81.57           O  
ATOM   4569  CB  LEU A 298      91.803 104.321 100.435  1.00 81.57           C  
ATOM   4570  CG  LEU A 298      92.092 105.550 101.329  1.00 81.57           C  
ATOM   4571  CD1 LEU A 298      92.131 106.850 100.496  1.00 81.57           C  
ATOM   4572  CD2 LEU A 298      91.116 105.643 102.523  1.00 81.57           C  
ATOM   4573  H   LEU A 298      94.114 103.473 100.801  1.00 81.57           H  
ATOM   4574  HA  LEU A 298      91.652 102.968 102.113  1.00 81.57           H  
ATOM   4575  HB2 LEU A 298      92.386 104.374  99.515  1.00 81.57           H  
ATOM   4576  HB3 LEU A 298      90.758 104.368 100.117  1.00 81.57           H  
ATOM   4577  HG  LEU A 298      93.089 105.427 101.753  1.00 81.57           H  
ATOM   4578 HD11 LEU A 298      93.086 107.359 100.625  1.00 81.57           H  
ATOM   4579 HD12 LEU A 298      92.010 106.659  99.430  1.00 81.57           H  
ATOM   4580 HD13 LEU A 298      91.349 107.556 100.775  1.00 81.57           H  
ATOM   4581 HD21 LEU A 298      90.670 106.632 102.637  1.00 81.57           H  
ATOM   4582 HD22 LEU A 298      90.288 104.938 102.436  1.00 81.57           H  
ATOM   4583 HD23 LEU A 298      91.628 105.423 103.460  1.00 81.57           H  
ATOM   4584  N   LYS A 299      92.111 100.985  99.595  1.00 79.59           N  
ATOM   4585  CA  LYS A 299      91.543  99.771  99.006  1.00 79.59           C  
ATOM   4586  C   LYS A 299      91.758  98.556  99.923  1.00 79.59           C  
ATOM   4587  O   LYS A 299      90.862  97.715  99.983  1.00 79.59           O  
ATOM   4588  CB  LYS A 299      92.051  99.527  97.564  1.00 79.59           C  
ATOM   4589  CG  LYS A 299      91.120  98.635  96.696  1.00 79.59           C  
ATOM   4590  CD  LYS A 299      91.242  97.103  96.900  1.00 79.59           C  
ATOM   4591  CE  LYS A 299      89.915  96.302  96.878  1.00 79.59           C  
ATOM   4592  NZ  LYS A 299      89.012  96.614  98.009  1.00 79.59           N1+
ATOM   4593  H   LYS A 299      93.076 101.214  99.396  1.00 79.59           H  
ATOM   4594  HA  LYS A 299      90.461  99.895  98.926  1.00 79.59           H  
ATOM   4595  HB2 LYS A 299      92.081 100.499  97.068  1.00 79.59           H  
ATOM   4596  HB3 LYS A 299      93.082  99.167  97.556  1.00 79.59           H  
ATOM   4597  HG2 LYS A 299      90.090  98.965  96.836  1.00 79.59           H  
ATOM   4598  HG3 LYS A 299      91.326  98.852  95.646  1.00 79.59           H  
ATOM   4599  HD2 LYS A 299      91.854  96.719  96.081  1.00 79.59           H  
ATOM   4600  HD3 LYS A 299      91.824  96.853  97.785  1.00 79.59           H  
ATOM   4601  HE2 LYS A 299      89.385  96.460  95.937  1.00 79.59           H  
ATOM   4602  HE3 LYS A 299      90.148  95.237  96.927  1.00 79.59           H  
ATOM   4603  HZ1 LYS A 299      88.242  95.960  98.058  1.00 79.59           H  
ATOM   4604  HZ2 LYS A 299      89.503  96.557  98.900  1.00 79.59           H  
ATOM   4605  HZ3 LYS A 299      88.640  97.547  97.935  1.00 79.59           H  
ATOM   4606  N   ARG A 300      92.910  98.458 100.613  1.00 79.02           N  
ATOM   4607  CA  ARG A 300      93.211  97.375 101.562  1.00 79.02           C  
ATOM   4608  C   ARG A 300      92.275  97.393 102.773  1.00 79.02           C  
ATOM   4609  O   ARG A 300      92.024  96.321 103.318  1.00 79.02           O  
ATOM   4610  CB  ARG A 300      94.687  97.440 102.056  1.00 79.02           C  
ATOM   4611  CG  ARG A 300      95.253  96.195 102.816  1.00 79.02           C  
ATOM   4612  CD  ARG A 300      95.387  96.251 104.370  1.00 79.02           C  
ATOM   4613  NE  ARG A 300      94.107  96.044 105.077  1.00 79.02           N  
ATOM   4614  CZ  ARG A 300      93.803  95.815 106.362  1.00 79.02           C  
ATOM   4615  NH1 ARG A 300      92.514  95.697 106.695  1.00 79.02           N  
ATOM   4616  NH2 ARG A 300      94.750  95.706 107.297  1.00 79.02           N1+
ATOM   4617  H   ARG A 300      93.627  99.166 100.487  1.00 79.02           H  
ATOM   4618  HA  ARG A 300      93.059  96.432 101.031  1.00 79.02           H  
ATOM   4619  HB2 ARG A 300      95.314  97.564 101.173  1.00 79.02           H  
ATOM   4620  HB3 ARG A 300      94.847  98.344 102.646  1.00 79.02           H  
ATOM   4621  HG2 ARG A 300      94.608  95.353 102.558  1.00 79.02           H  
ATOM   4622  HG3 ARG A 300      96.222  95.913 102.400  1.00 79.02           H  
ATOM   4623  HD2 ARG A 300      96.175  95.585 104.724  1.00 79.02           H  
ATOM   4624  HD3 ARG A 300      95.691  97.260 104.650  1.00 79.02           H  
ATOM   4625  HE  ARG A 300      93.306  96.057 104.429  1.00 79.02           H  
ATOM   4626 HH11 ARG A 300      91.765  95.779 106.006  1.00 79.02           H  
ATOM   4627 HH12 ARG A 300      92.198  95.494 107.635  1.00 79.02           H  
ATOM   4628 HH21 ARG A 300      95.727  95.760 107.055  1.00 79.02           H  
ATOM   4629 HH22 ARG A 300      94.533  95.518 108.269  1.00 79.02           H  
ATOM   4630  N   GLY A 301      91.848  98.583 103.227  1.00 91.59           N  
ATOM   4631  CA  GLY A 301      90.953  98.787 104.377  1.00 91.59           C  
ATOM   4632  C   GLY A 301      89.692  97.908 104.266  1.00 91.59           C  
ATOM   4633  O   GLY A 301      89.594  96.944 105.026  1.00 91.59           O  
ATOM   4634  H   GLY A 301      92.194  99.423 102.769  1.00 91.59           H  
ATOM   4635  HA2 GLY A 301      91.484  98.549 105.299  1.00 91.59           H  
ATOM   4636  HA3 GLY A 301      90.668  99.837 104.442  1.00 91.59           H  
ATOM   4637  N   PRO A 302      88.825  98.133 103.250  1.00 93.45           N  
ATOM   4638  CA  PRO A 302      87.815  97.158 102.795  1.00 93.45           C  
ATOM   4639  C   PRO A 302      88.398  95.977 102.026  1.00 93.45           C  
ATOM   4640  O   PRO A 302      88.350  95.864 100.795  1.00 93.45           O  
ATOM   4641  CB  PRO A 302      86.855  98.044 101.968  1.00 93.45           C  
ATOM   4642  CG  PRO A 302      87.746  99.120 101.366  1.00 93.45           C  
ATOM   4643  CD  PRO A 302      88.766  99.375 102.470  1.00 93.45           C  
ATOM   4644  OXT PRO A 302      88.982  95.126 102.741  1.00 93.45           O1-
ATOM   4645  HA  PRO A 302      87.266  96.755 103.649  1.00 93.45           H  
ATOM   4646  HB2 PRO A 302      86.277  97.503 101.216  1.00 93.45           H  
ATOM   4647  HB3 PRO A 302      86.130  98.511 102.638  1.00 93.45           H  
ATOM   4648  HG2 PRO A 302      88.255  98.727 100.486  1.00 93.45           H  
ATOM   4649  HG3 PRO A 302      87.205 100.019 101.065  1.00 93.45           H  
ATOM   4650  HD2 PRO A 302      89.727  99.665 102.048  1.00 93.45           H  
ATOM   4651  HD3 PRO A 302      88.424 100.183 103.120  1.00 93.45           H  
TER    4652      PRO A 302
HETATM 4653  C     *     0     112.921 129.830 113.074  1.00  0.00           C  
HETATM 4654  C     *     0     114.146 129.784 113.980  1.00  0.00           C  
HETATM 4655  C     *     0     115.325 129.541 113.038  1.00  0.00           C  
HETATM 4656  N     *     0     115.794 130.557 112.308  1.00  0.00           N  
HETATM 4657  C     *     0     116.881 130.522 111.328  1.00  0.00           C  
HETATM 4658  C     *     0     117.247 129.191 110.650  1.00  0.00           C  
HETATM 4659  O     *     0     115.722 128.393 112.903  1.00  0.00           O  
HETATM 4660  C     *     0     114.023 131.079 114.773  1.00  0.00           C  
HETATM 4661  N     *     0     113.284 131.953 113.918  1.00  0.00           N  
HETATM 4662  S     *     0     113.328 133.638 114.242  1.00  0.00           S  
HETATM 4663  C     *     0     112.960 134.327 112.608  1.00  0.00           C  
HETATM 4664  O     *     0     112.245 133.940 115.179  1.00  0.00           O  
HETATM 4665  O     *     0     114.712 133.993 114.597  1.00  0.00           O  
HETATM 4666  C     *     0     112.207 131.173 113.280  1.00  0.00           C  
HETATM 4667  C     *     0     110.919 131.004 114.082  1.00  0.00           C  
HETATM 4668  C     *     0     110.082 132.111 114.312  1.00  0.00           C  
HETATM 4669  C     *     0     108.928 131.993 115.107  1.00  0.00           C  
HETATM 4670  C     *     0     108.603 130.756 115.687  1.00  0.00           C  
HETATM 4671  C     *     0     109.394 129.629 115.415  1.00  0.00           C  
HETATM 4672  C     *     0     110.533 129.742 114.595  1.00  0.00           C  
HETATM 4673  O     *     0     111.217 128.586 114.332  1.00  0.00           O  
HETATM 4674  C     *     0     112.143 128.567 113.270  1.00  0.00           C  
HETATM 4675  O     *     0     118.100 129.533 109.568  1.00  0.00           O  
HETATM 4676  C     *     0     118.752 128.437 108.950  1.00  0.00           C  
HETATM 4677  C     *     0     120.041 128.035 109.691  1.00  0.00           C  
HETATM 4678  C     *     0     121.041 129.192 109.890  1.00  0.00           C  
HETATM 4679  C     *     0     120.776 130.009 111.161  1.00  0.00           C  
HETATM 4680  H     *     0     113.204 129.837 112.017  1.00  0.00           H  
HETATM 4681  H     *     0     114.123 128.963 114.698  1.00  0.00           H  
HETATM 4682  H     *     0     115.363 131.457 112.462  1.00  0.00           H  
HETATM 4683  H1    *     0     117.770 130.933 111.806  1.00  0.00           H  
HETATM 4684  H2    *     0     116.576 131.193 110.530  1.00  0.00           H  
HETATM 4685  H1    *     0     117.757 128.531 111.352  1.00  0.00           H  
HETATM 4686  H2    *     0     116.362 128.678 110.267  1.00  0.00           H  
HETATM 4687  H1    *     0     113.453 130.931 115.689  1.00  0.00           H  
HETATM 4688  H2    *     0     114.925 131.567 115.059  1.00  0.00           H  
HETATM 4689  H1    *     0     112.926 135.415 112.656  1.00  0.00           H  
HETATM 4690  H2    *     0     112.010 133.919 112.307  1.00  0.00           H  
HETATM 4691  H3    *     0     113.725 133.993 111.908  1.00  0.00           H  
HETATM 4692  H     *     0     111.950 131.611 112.315  1.00  0.00           H  
HETATM 4693  H     *     0     110.343 133.069 113.900  1.00  0.00           H  
HETATM 4694  H     *     0     108.308 132.858 115.292  1.00  0.00           H  
HETATM 4695  H     *     0     107.725 130.660 116.307  1.00  0.00           H  
HETATM 4696  H     *     0     109.122 128.669 115.830  1.00  0.00           H  
HETATM 4697  H1    *     0     111.725 128.393 112.308  1.00  0.00           H  
HETATM 4698  H2    *     0     112.809 127.718 113.440  1.00  0.00           H  
HETATM 4699  H1    *     0     119.007 128.735 107.932  1.00  0.00           H  
HETATM 4700  H2    *     0     118.072 127.590 108.865  1.00  0.00           H  
HETATM 4701  H1    *     0     120.527 127.252 109.108  1.00  0.00           H  
HETATM 4702  H2    *     0     119.804 127.571 110.649  1.00  0.00           H  
HETATM 4703  H1    *     0     121.041 129.845 109.017  1.00  0.00           H  
HETATM 4704  H2    *     0     122.053 128.792 109.946  1.00  0.00           H  
HETATM 4705  H1    *     0     119.949 130.703 111.020  1.00  0.00           H  
HETATM 4706  H2    *     0     121.651 130.593 111.447  1.00  0.00           H  
HETATM 4707  H3    *     0     120.526 129.366 112.003  1.00  0.00           H  
CONECT 1289 2483
CONECT 2483 1289
CONECT 4653 4654 4666 4674 4680
CONECT 4654 4653 4655 4660 4681
CONECT 4655 4654 4656 4659
CONECT 4655 4659
CONECT 4656 4655 4657 4682
CONECT 4657 4656 4658 4683 4684
CONECT 4658 4657 4675 4685 4686
CONECT 4659 4655
CONECT 4659 4655
CONECT 4660 4654 4661 4687 4688
CONECT 4661 4660 4662 4666
CONECT 4662 4661 4663 4664 4665
CONECT 4662 4664 4665
CONECT 4663 4662 4689 4690 4691
CONECT 4664 4662
CONECT 4664 4662
CONECT 4665 4662
CONECT 4665 4662
CONECT 4666 4653 4661 4667 4692
CONECT 4667 4666 4668 4672
CONECT 4667 4672
CONECT 4668 4667 4669 4693
CONECT 4668 4669
CONECT 4669 4668 4670 4694
CONECT 4669 4668
CONECT 4670 4669 4671 4695
CONECT 4670 4671
CONECT 4671 4670 4672 4696
CONECT 4671 4670
CONECT 4672 4667 4671 4673
CONECT 4672 4667
CONECT 4673 4672 4674
CONECT 4674 4653 4673 4697 4698
CONECT 4675 4658 4676
CONECT 4676 4675 4677 4699 4700
CONECT 4677 4676 4678 4701 4702
CONECT 4678 4677 4679 4703 4704
CONECT 4679 4678 4705 4706 4707
CONECT 4680 4653
CONECT 4681 4654
CONECT 4682 4656
CONECT 4683 4657
CONECT 4684 4657
CONECT 4685 4658
CONECT 4686 4658
CONECT 4687 4660
CONECT 4688 4660
CONECT 4689 4663
CONECT 4690 4663
CONECT 4691 4663
CONECT 4692 4666
CONECT 4693 4668
CONECT 4694 4669
CONECT 4695 4670
CONECT 4696 4671
CONECT 4697 4674
CONECT 4698 4674
CONECT 4699 4676
CONECT 4700 4676
CONECT 4701 4677
CONECT 4702 4677
CONECT 4703 4678
CONECT 4704 4678
CONECT 4705 4679
CONECT 4706 4679
CONECT 4707 4679
END   
