# Supplementary material for: Discovery, Structure–Activity Relationship, and Functional Characterization of a Chromenopyrrole Series as Orthosteric Antagonists of GPR84
Source: J Med Chem. 2026 Mar 23;69(7):7945–65. doi: 10.1021/acs.jmedchem.5c03367 (PMC13071874; doi:10.1021/acs.jmedchem.5c03367)
Supplement: Supplementary file 4 [file jm5c03367_si_004.csv]

Compound	Smiles	GTPyS (pIC50)
1	[H][C@@]12[C@@H](C(NCCOCC)=O)CN(S(=O)(C)=O)[C@@]1(C3=CC=CC=C3OC2)[H]	5.36
2	[H][C@@]12[C@@H](C(NCCCCCCC)=O)CN(S(=O)(C)=O)[C@@]1(C3=CC=CC=C3OC2)[H]	5<
3	[H][C@@]12[C@@H](C(NCCCC(F)(F)F)=O)CN(S(=O)(C)=O)[C@@]1(C3=CC=CC=C3OC2)[H]	5<
4	[H][C@@]12[C@@H](C(NCCC(C)C)=O)CN(S(=O)(C)=O)[C@@]1(C3=CC=CC=C3OC2)[H]	5<
5	[H][C@@]12[C@@H](C(NCC(C)C)=O)CN(S(=O)(C)=O)[C@@]1(C3=CC=CC=C3OC2)[H]	5<
6	[H][C@@]12[C@@H](C(NCC(C)(C)C)=O)CN(S(=O)(C)=O)[C@@]1(C3=CC=CC=C3OC2)[H]	5<
7	[H][C@@]12[C@@H](C(NCC(CC)CC)=O)CN(S(=O)(C)=O)[C@@]1(C3=CC=CC=C3OC2)[H]	5<
8	[H][C@@]12[C@@H](C(NCC3CC3)=O)CN(S(=O)(C)=O)[C@@]1(C4=CC=CC=C4OC2)[H]	5<
9	[H][C@@]12[C@@H](C(NCC3C(C)(C)C3)=O)CN(S(=O)(C)=O)[C@@]1(C4=CC=CC=C4OC2)[H]	5<
10	[H][C@@]12[C@@H](C(NCC3C(Cl)(Cl)C3)=O)CN(S(=O)(C)=O)[C@@]1(C4=CC=CC=C4OC2)[H]	5<
11	[H][C@@]12[C@@H](C(NCC3CC(C)(C)C3)=O)CN(S(=O)(C)=O)[C@@]1(C4=CC=CC=C4OC2)[H]	5<
12	[H][C@@]12[C@@H](C(NCC3CC(F)(F)C3)=O)CN(S(=O)(C)=O)[C@@]1(C4=CC=CC=C4OC2)[H]	5<
13	[H][C@@]12[C@@H](C(NCC3CCCC3)=O)CN(S(=O)(C)=O)[C@@]1(C4=CC=CC=C4OC2)[H]	5.49
14	[H][C@@]12[C@@H](C(NCC3CCCCC3)=O)CN(S(=O)(C)=O)[C@@]1(C4=CC=CC=C4OC2)[H]	6.23
15	[H][C@@]12[C@@H](C(NCC3CCCCCC3)=O)CN(S(=O)(C)=O)[C@@]1(C4=CC=CC=C4OC2)[H]	6 . 24
16	[H][C@@]12[C@@H](C(NCC3CCCCCCC3)=O)CN(S(=O)(C)=O)[C@@]1(C4=CC=CC=C4OC2)[H]	5.99
17	[H][C@@]12[C@@H](C(NCC34C[C@@H]5C[C@H](C3)C[C@H](C4)C5)=O)CN(S(=O)(C)=O)[C@@]1(C6=CC=CC=C6OC2)[H]	5.31
18	[H][C@@]12[C@@H](C(NC3CCCCC3)=O)CN(S(=O)(C)=O)[C@@]1(C4=CC=CC=C4OC2)[H]	5<
19	[H][C@@]12[C@@H](C(NCCC3CCCCC3)=O)CN(S(=O)(C)=O)[C@@]1(C4=CC=CC=C4OC2)[H]	5.09
20	[H][C@@]12[C@@H](C(NCC3CCC(F)(F)CC3)=O)CN(S(=O)(C)=O)[C@@]1(C4=CC=CC=C4OC2)[H]	5.45
21	[H][C@@]12[C@@H](C(NCC3CCC(C)CC3)=O)CN(S(=O)(C)=O)[C@@]1(C4=CC=CC=C4OC2)[H]	6.54
22	[H][C@@]12[C@@H](C(NCC3CCN(C)CC3)=O)CN(S(=O)(C)=O)[C@@]1(C4=CC=CC=C4OC2)[H]	5<
23	[H][C@@]12[C@@H](C(NCC3CCOCC3)=O)CN(S(=O)(C)=O)[C@@]1(C4=CC=CC=C4OC2)[H]	5<
24	[H][C@@]12[C@@H](C(NCC3CCC(C(F)(F)F)CC3)=O)CN(S(=O)(C)=O)[C@@]1(C4=CC=CC=C4OC2)[H]	5.28
25	[H][C@@]12[C@@H](C(NCC3CCC(C)(C)CC3)=O)CN(S(=O)(C)=O)[C@@]1(C4=CC=CC=C4OC2)[H]	5.5
26	[H][C@@]12[C@@H](C(NCC3CCC(C(C)C)CC3)=O)CN(S(=O)(C)=O)[C@@]1(C4=CC=CC=C4OC2)[H]	5<
27	[H][C@@]12C(C(NCC3CC(C)(C)CC(C)(C)C3)=O)CN(S(=O)(C)=O)[C@@]1(C4=CC=CC=C4OC2)[H]	5<
28	[H][C@@]12[C@@H](C(NCC3CCC(CN)CC3)=O)CN(S(=O)(C)=O)[C@@]1(C4=CC=CC=C4OC2)[H]	5<
29	[H][C@@]12[C@@H](C(NCC3(C4)CCC4CC3)=O)CN(S(=O)(C)=O)[C@@]1(C5=CC=CC=C5OC2)[H]	5.06
30	[H][C@@]12[C@@H](C(NCC3CCC(C4=CC=CC=C4)CC3)=O)CN(S(=O)(C)=O)[C@@]1(C5=CC=CC=C5OC2)[H]	5<
31	[H][C@@]12[C@@H](C(NCC3CCC(C=CC=C4)=C4C3)=O)CN(S(=O)(C)=O)[C@@]1(C5=CC=CC=C5OC2)[H]	5<
32	[H][C@@]12[C@@H](C(NCC3CCCC4=C3C=CC=C4)=O)CN(S(=O)(C)=O)[C@@]1(C5=CC=CC=C5OC2)[H]	5<
33	[H][C@@]12[C@@H](C(NCC3=CC=CC4=C3CCCC4)=O)CN(S(=O)(C)=O)[C@@]1(C5=CC=CC=C5OC2)[H]	5<
34	[H][C@@]12[C@@H](C(NCC3CC(C=CC=C4)=C4C3)=O)CN(S(=O)(C)=O)[C@@]1(C5=CC=CC=C5OC2)[H]	5.35
35	[H][C@@]12[C@@H](C(NCC3=CC=CC=C3)=O)CN(S(=O)(C)=O)[C@@]1(C4=CC=CC=C4OC2)[H]	5<
36	[H][C@@]12[C@@H](C(NCC3(C)CCCCC3)=O)CN(S(=O)(C)=O)[C@@]1(C4=CC=CC=C4OC2)[H]	5<
37	[H][C@@]12[C@@H](C(NCC3(N(C)C)CCCCC3)=O)CN(S(=O)(C)=O)[C@@]1(C4=CC=CC=C4OC2)[H]	5<
38	[H][C@@]12[C@@H](C(NCC3(O)CCCCC3)=O)CN(S(=O)(C)=O)[C@@]1(C4=CC=CC=C4OC2)[H]	5<
39	[H][C@@]12[C@@H](C(NCC3(N4CCOCC4)CCCCC3)=O)CN(S(=O)(C)=O)[C@@]1(C5=CC=CC=C5OC2)[H]	5<
40	[H][C@@]12[C@@H](C(NCC3(C4=CC=CC=C4)CCCCC3)=O)CN(S(=O)(C)=O)[C@@]1(C5=CC=CC=C5OC2)[H]	5<
41	[H][C@@]12[C@@H](C(N(C)CC3CCCCC3)=O)CN(S(=O)(C)=O)[C@@]1(C4=CC=CC=C4OC2)[H]	5<
42	[H][C@@]12[C@@H](C(NCC3CCCCC3)=O)CN(C(C)=O)[C@@]1(C4=CC=CC=C4OC2)[H]	6.23
43	[H][C@@]12[C@@H](C(NCC3CCCO3)=O)CN(S(C)(=O)=O)[C@@]1(C4=CC=CC=C4OC2)[H]	7.15
44	[H][C@@]12[C@@H](C(NCC3CCCO3)=O)CN(C(C)=O)[C@@]1(C4=CC=CC=C4OC2)[H]	5.6
45	[H][C@@]12[C@@H](C(NCC3CCCCO3)=O)CN(S(=O)(C)=O)[C@@]1(C4=CC=CC=C4OC2)[H]	4.99
46	[H][C@@]12[C@@H](C(NCC3CCCCO3)=O)CN(C(C)=O)[C@@]1(C4=CC=CC=C4OC2)[H]	5.9
47	[H][C@@]12[C@@H](C(NCC3COCCO3)=O)CN(S(=O)(C)=O)[C@@]1(C4=CC=CC=C4OC2)[H]	5.35
48	[H][C@@]12[C@@H](C(NCC3COCCO3)=O)CN(C(C)=O)[C@@]1(C4=CC=CC=C4OC2)[H]	5.57
49	[H][C@@]12[C@@H](C(NCC3COC(C=CC=C4)=C4O3)=O)CN(S(=O)(C)=O)[C@@]1(C5=CC=CC=C5OC2)[H]	5.2
50	[H][C@@]12[C@@H](C(NCC3COC(C=CC=C4)=C4O3)=O)CN(C(C)=O)[C@@]1(C5=CC=CC=C5OC2)[H]	6.35
51	[H][C@@]12[C@@H](C(NCC3=CC=CC(F)=C3)=O)CN(S(=O)(C)=O)[C@@]1(C4=CC=CC=C4OC2)[H]	5.67
52	[H][C@@]12[C@@H](C(NCC3=CC=CC(F)=C3)=O)CN(C(C)=O)[C@@]1(C4=CC=CC=C4OC2)[H]	5<
53	[H][C@@]12[C@@H](C(NCC3=CC=C(F)C=C3)=O)CN(S(=O)(C)=O)[C@@]1(C4=CC=CC=C4OC2)[H]	5.46
54	[H][C@@]12[C@@H](C(NCC3=CC=C(F)C=C3)=O)CN(C(C)=O)[C@@]1(C4=CC=CC=C4OC2)[H]	5<
55	[H][C@@]12[C@@H](C(NCC3=CC=CC(Cl)=C3)=O)CN(S(=O)(C)=O)[C@@]1(C4=CC=CC=C4OC2)[H]	5<
56	[H][C@@]12[C@@H](C(NCC3=CC=CC(Cl)=C3)=O)CN(C(C)=O)[C@@]1(C4=CC=CC=C4OC2)[H]	5<
57	[H][C@@]12[C@@H](C(NCC3=CC=C(Cl)C=C3)=O)CN(S(=O)(C)=O)[C@@]1(C4=CC=CC=C4OC2)[H]	5.75
58	[H][C@@]12[C@@H](C(NCC3=CC=C(Cl)C=C3)=O)CN(C(C)=O)[C@@]1(C4=CC=CC=C4OC2)[H]	6.63
59	[H][C@@]12[C@@H](C(NCC3CCCCC3)=O)CN[C@@]1(C4=CC=CC=C4OC2)[H]	5.61
60	[H][C@@]12[C@@H](C(NCC3CCCCC3)=O)CN(C)[C@@]1(C4=CC=CC=C4OC2)[H]	5<
61	[H][C@@]12[C@@H](C(NCC3CCCCC3)=O)CN(C4=CC=C(OC)C=C4)[C@@]1(C5=CC=CC=C5OC2)[H]	5.4
62	[H][C@@]12[C@@H](C(NCC3CCCCC3)=O)CN(C(CC)=O)[C@@]1(C4=CC=CC=C4OC2)[H]	6.8
63	[H][C@@]12[C@@H](C(NCC3CCCCC3)=O)CN(C(C4CC4)=O)[C@@]1(C5=CC=CC=C5OC2)[H]	6.6
64	[H][C@@]12[C@@H](C(NCC3CCCCC3)=O)CN(C(C4=CC=CC=C4)=O)[C@@]1(C5=CC=CC=C5OC2)[H]	5<
65	[H][C@@]12[C@@H](C(NCC3CCCCC3)=O)CN(S(=O)(C4CC4)=O)[C@@]1(C5=CC=CC=C5OC2)[H]	5.85
66	[H][C@@]12[C@@H](C(NCC3CCCCC3)=O)CN(S(=O)(O)=O)[C@@]1(C4=CC=CC=C4OC2)[H]	5.08
67	[H][C@@]12[C@@H](C(NCC3CCCCC3)=O)CN(S(=O)(NC)=O)[C@@]1(C4=CC=CC=C4OC2)[H]	5.47
68	[H][C@@]12[C@@H](C(NCC3CCCCC3)=O)CN(C(CN)=O)[C@@]1(C4=CC=CC=C4OC2)[H]	5<
69	[H][C@@]12[C@@H](C(NCC3CCCCC3)=O)CN(C(CO)=O)[C@@]1(C4=CC=CC=C4OC2)[H]	5.88
70	[H][C@@]12[C@@H](C(NCC3CCCCC3)=O)CN(C(C(OCC)OCC)=O)[C@@]1(C4=CC=CC=C4OC2)[H]	5<
71	[H][C@@]12[C@@H](C(NCC3CCCCC3)=O)CN(C(C(O)O)=O)[C@@]1(C4=CC=CC=C4OC2)[H]	5<
72	[H][C@@]12[C@@H](C(NCC3CCCCC3)=O)CN(C(OC)=O)[C@@]1(C4=CC=CC=C4OC2)[H]	6.41
73	[H][C@@]12[C@@H](C(NCC3CCCCC3)=O)CN(C(OCC)=O)[C@@]1(C4=CC=CC=C4OC2)[H]	5.42
74	[H][C@@]12[C@@H](C(NCC3CCCCC3)=O)CN(C(N)=O)[C@@]1(C4=CC=CC=C4OC2)[H]	5.66
75	[H][C@@]12[C@@H](C(NCC3CCCCC3)=O)CN(C(NC)=O)[C@@]1(C4=CC=CC=C4OC2)[H]	5.64
76	[H][C@@]12[C@@H](C(NCC3CCCCC3)=O)CN(C(N(C)C)=O)[C@@]1(C4=CC=CC=C4OC2)[H]	5<
77	[H][C@@]12[C@@H](C(NCC3CCCCC3)=O)CN(C(NOC)=O)[C@@]1(C4=CC=CC=C4OC2)[H]	5.34
78	[H][C@@]12[C@@H](C(NCC3CCCCC3)=O)CN(C(NOCC4=CC=CC=C4)=O)[C@@]1(C5=CC=CC=C5OC2)[H]	5<
79	[H][C@@]12[C@@H](C(NCC3CCCCC3)=O)CN(C(NO)=O)[C@@]1(C4=CC=CC=C4OC2)[H]	5<
80	[H][C@@]12[C@@H](C(NCC3CCCCC3)=O)CN(S(C)(=O)=O)[C@@]1(C4=CC=CC=C4NC2)[H]	5.5
81	[H][C@@]12[C@@H](C(NCC3CCCCC3)=O)CN(S(C)(=O)=O)[C@@]1(C4=CC=CC=C4N(C)C2)[H]	5.76
82	[H][C@@]12[C@@H](C(NCC3CCCCC3)=O)CN(S(C)(=O)=O)[C@@]1(C4=CC=CC=C4N(C(C)=O)C2)[H]	5<
